# Supplementary material for: Disease-relevant upregulation of P2Y1 receptor in astrocytes enhances neuronal excitability via IGFBP2
Source: Nat Commun. 2024 Aug 8;15:6525. doi: 10.1038/s41467-024-50190-7 (PMC11310333; doi:10.1038/s41467-024-50190-7)
Supplement: Supplementary file 7 — Supplementary Data 1 [file 41467_2024_50190_MOESM7_ESM.xlsx]

## Sheet: Suppl Table 1
			FPKM
st_gene_id	gene_id	gene_symbol	Ctrl_1	Ctrl_2	Ctrl_3	AstroP2Y1OE_1	AstroP2Y1OE_2	AstroP2Y1OE_3	read_count_Ctrl_1	read_count_Ctrl_2	read_count_Ctrl_3	read_count_AstroP2Y1OE_1	read_count_AstroP2Y1OE_2	read_count_AstroP2Y1OE_3	average_exp_Ctrl	average_exp_AstroP2Y1OE	average_read_count_Ctrl	average_read_count_AstroP2Y1OE
G10090_3082	217615	217615	14.64	16.76	11.9	12.86	12.72	9.36	998	1121	824	905	908	656	14.4333	11.6467	981	823
G10090_4394	101055630	101055630	0	0	0	2.37	0	0	0	0	0	59	0	0	0	0.79	0	19.6667
G10090_21501	102640292	102640292	0	0.03	0	0.12	0.08	0	0	0.99	0	5.14	3.55	0	0.01	0.0666667	0.33	2.89667
G10090_4089	102640399	102640399	0.45	1.15	0.08	2.25	0.46	0.52	60	146.01	11	309.86	65.45	69	0.56	1.07667	72.3367	148.103
G10090_29866	105242416	105242416	0.29	0.41	0.2	0.03	0.44	0.25	10	14	7	1	16	9	0.3	0.24	10.3333	8.66667
G10090_15665	105246811	105246811	87.33	46.32	62.08	59.34	60.25	38.07	7728.55	4018.03	5584.27	5483.69	5607.32	3464.55	65.2433	52.5533	5776.95	4851.85
G10090_7109	105247125	105247125	0.04	0.02	0.01	0.13	0.01	0	2	2	1	15	1	0	0.0233333	0.0466667	1.66667	5.33333
G10090_3654	108167549	108167549	0.08	0.01	0.6	1.13	0.56	0.06	9	1.08	65.17	125	62.01	6	0.23	0.583333	25.0833	64.3367
G10090_30806	108168952	108168952	0.24	0.03	0.1	0.12	0.08	0	18.5	2.5	7.5	9.5	6.5	0	0.123333	0.0666667	9.5	5.33333
G10090_7226	66050	0610009B22Rik	110.03	156.41	115.9	107.72	103.28	153.24	1955	2673	2049	1963	1882	2740	127.447	121.413	2225.67	2195
G10090_11518	100039060	0610010B08Rik	1.58	7.02	4.09	0.66	3.17	3.85	171.42	747.38	451.18	74.79	362.18	430.51	4.23	2.56	456.66	289.16
G10090_11622	71675	0610010F05Rik	17	16.18	14.31	15.51	15.63	13.44	1643	1592	1417	1600	1628	1378	15.83	14.86	1550.67	1535.33
G10090_14630	104457	0610010K14Rik	36.09	34.39	39.44	46.54	34.36	39.39	641	619	699	844	641	712	36.64	40.0967	653	732.333
G10090_20383	68364	0610030E20Rik	0.27	0.09	1.21	1.43	2.88	2.53	30	10	140	171	345	296	0.523333	2.28	60	270.667
G10090_20670	74098	0610037L13Rik	62.19	54.5	57.81	49.51	54.72	50.77	2049	1770	2030	1769	1933	1770	58.1667	51.6667	1949.67	1824
G10090_28111	76261	0610040J01Rik	3.03	3.3	3.23	10.93	6.02	3.58	132	141	143	497	275	160	3.18667	6.84333	138.667	310.667
G10090_30558	102634333	1110002E22Rik	0	0	0	0.06	0.28	0	0	1	0	16	71	0	0	0.113333	0.333333	29
G10090_11233	56372	1110004F10Rik	240.41	201.06	217.03	212.97	229.97	267.82	7594	6134	6953	7037	7637	8703	219.5	236.92	6893.67	7792.33
G10090_18659	66132	1110008L16Rik	0.62	2.97	3.85	6.39	4.11	5.51	42.07	200.16	267.53	424	284	363.07	2.48	5.33667	169.92	357.023
G10090_29679	73737	1110008P14Rik	9.71	20.67	10.65	23.74	11.75	24.19	136	283	151	346	171	346	13.6767	19.8933	190	287.667
G10090_9118	68618	1110012L19Rik	55.04	35.57	44.46	32.88	51.68	30.28	1307	827	1071	814	1283	737	45.0233	38.28	1068.33	944.667
G10090_7933	73721	1110017D15Rik	498.44	527.96	306.85	406.48	284.06	345.62	6298	6330	3827	5185	3732	4409	444.417	345.387	5485	4442
G10090_1658	68721	1110032A03Rik	90.1	168.7	74.89	56.46	49.58	55.51	3537	6594	2930	2225	2005	2198	111.23	53.85	4353.67	2142.67
G10090_26937	68725	1110032F04Rik	0	0	0	0	0.55	0	0	0	0	0	35	0	0	0.183333	0	11.6667
G10090_17032	117171	1110038F14Rik	18.1	47.97	27.99	31.92	34.15	21.71	440	1141	692	812	868	536	31.3533	29.26	757.667	738.667
G10090_5820	228356	1110051M20Rik	45.65	36.53	64.94	69.1	56.36	43.27	1967.44	1496.19	2692.8	2987.25	2588.7	1842.39	49.04	56.2433	2052.14	2472.78
G10090_20006	66206	1110059E24Rik	29.09	11.86	33.11	42.65	49.25	56.85	954	381	1102	1459	1692	1913	24.6867	49.5833	812.333	1688
G10090_11678	66202	1110059G10Rik	2.31	3.37	7.55	6.89	5.14	7.53	185	264	613	575	432	619	4.41	6.52	354	542
G10090_20500	68920	1110065P20Rik	12.37	12.75	17	15.69	26.63	20.04	204.43	207.11	285.21	270.13	461.47	339.14	14.04	20.7867	232.25	356.913
G10090_23606	68861	1190002N15Rik	6.53	0.64	3.43	2.03	3.59	1.6	616	59	329	200	356	155	3.53333	2.40667	334.667	237
G10090_26818	68918	1190005I06Rik	25.64	33.2	33.42	24.7	33.76	26.96	407.01	515.67	537.43	408.37	558.1	437.8	30.7533	28.4733	486.703	468.09
G10090_4727	544717	1190007I07Rik	19.86	30.12	18.26	14.05	14.51	16.21	316	454	274	218	226	251	22.7467	14.9233	348	231.667
G10090_8631	71775	1300017J02Rik	1.1	1.47	1.26	1.25	0.1	0.28	42	55	49	50	4	11	1.27667	0.543333	48.6667	21.6667
G10090_4427	69784	1500009L16Rik	5.13	18.69	9.68	13.55	10.25	11.45	139	485	265	378	288	315	11.1667	11.75	296.333	327
G10090_19307	78896	1500015O10Rik	95.53	68.55	66.09	84.57	77.71	66.07	1875	1317	1315	1730	1592	1328	76.7233	76.1167	1502.33	1550
G10090_21528	69770	1600002K03Rik	5.27	3.91	5.49	9.01	7.99	8.62	73	53	77	130	115	122	4.89	8.54	67.6667	122.333
G10090_16356	67912	1600012H06Rik	7.51	8.08	11.38	16.32	13.35	11.29	479.07	467.67	686.12	1053.64	871.26	691.6	8.99	13.6533	544.287	872.167
G10090_2861	72244	1600014C10Rik	3.04	0.61	8.22	5.43	7.22	6.16	227	45	624	424	567	473	3.95667	6.27	298.667	488
G10090_19462	72240	1600014C23Rik	0	0	0	1.36	4.73	0	0	0	0	15	52	0	0	2.03	0	22.3333
G10090_33243	69761	1600015I10Rik	0	0	0.61	0	0	0	0	0	36	0	0	0	0.203333	0	12	0
G10090_10793	75434	1700001C02Rik	88.69	93.84	53.43	52.97	46.62	40.72	1401	1422	851	872	771	667	78.6533	46.77	1224.67	770
G10090_1179	75462	1700001C19Rik	0.62	0.08	0	0	0	0	8	1	0	0	0	0	0.233333	0	3	0
G10090_32489	69282	1700001J03Rik	0.65	0	1.4	1.42	0.57	1.38	11	0	24	25	10	24	0.683333	1.12333	11.6667	19.6667
G10090_27617	69315	1700001L19Rik	14.53	21.48	15.24	14.97	10.24	16.02	611	885	651	657	452	692	17.0833	13.7433	715.667	600.333
G10090_2928	73598	1700001O22Rik	0.03	0	0	0.96	0.87	0.07	1	0	0	32	30	2	0.01	0.633333	0.333333	21.3333
G10090_15863	72215	1700001P01Rik	0	0	0.97	0.51	0.07	0	0	0	13	7	1	0	0.323333	0.193333	4.33333	2.66667
G10090_32621	71837	1700003E16Rik	5.63	3.68	2.59	6.49	1.13	3.19	270	173	126	325	57	157	3.96667	3.60333	189.667	179.667
G10090_13821	75480	1700003F12Rik	0	0	1.61	0	1.51	0.37	0	0	26	0	25	6	0.536667	0.626667	8.66667	10.3333
G10090_27910	69327	1700007K13Rik	108.7	78.93	98.39	110.06	52.1	38.85	1911	1358	1753	2016	955	699	95.34	67.0033	1674	1223.33
G10090_18585	69349	1700008O03Rik	0.8	0	0	0.65	2.06	0.29	13	0	0	12	47	8	0.266667	1	4.33333	22.3333
G10090_5854	66931	1700010I14Rik	0.04	7.4	1.55	1.08	0.76	3.08	1	300	66	48	35	122	2.99667	1.64	122.333	68.3333
G10090_7434	69325	1700012B09Rik	240.78	195.39	136.35	157.89	90.66	156.44	3552	2820	2037	2425	1391	2359	190.84	134.997	2803	2058.33
G10090_678	69364	1700012P22Rik	0	0	0.66	0	0	0	0	0	13	0	0	0	0.22	0	4.33333	0
G10090_13200	75504	1700013F07Rik	25.69	34.76	13.61	19.81	8.38	7.81	319	422	171	256	108	99	24.6867	12	304	154.333
G10090_6663	75514	1700013H16Rik	0	0	0	0.83	0	0	0	0	0	24	0	0	0	0.276667	0	8
G10090_19987	381716	1700015F17Rik	0	0	0.84	0	0	0	0	0	13	0	0	0	0.28	0	4.33333	0
G10090_21086	74230	1700016K19Rik	17.41	22.17	23.39	18.82	8.77	12.21	352	443	481	397	186	250	20.99	13.2667	425.333	277.667
G10090_30003	74211	1700017B05Rik	1.72	1.16	1.05	3.17	3.01	3.24	203	134	126	391	375	394	1.31	3.14	154.333	386.667
G10090_4214	76405	1700018B08Rik	0	0	0	0.36	0	0	0	0	0	15	0	0	0	0.12	0	5
G10090_14734	69397	1700019A02Rik	0	0	0	0	0	0.07	0	0	0	0	0	1	0	0.0233333	0	0.333333
G10090_1172	67080	1700019D03Rik	41.59	26.11	18.47	22.81	18.53	27.91	1228	1189	680	685	519	1089	28.7233	23.0833	1032.33	764.333
G10090_15558	75555	1700020D05Rik	0	0.04	0	0	0.08	0	0	1	0	0	2	0	0.0133333	0.0266667	0.333333	0.666667
G10090_4713	67851	1700021F05Rik	60.08	85.01	42.19	47.36	37.84	44.89	1203	1806	950	995	837	969	62.4267	43.3633	1319.67	933.667
G10090_14000	69441	1700023F06Rik	0	1.92	0	0.05	0.24	0.68	0	38	0	1	5	14	0.64	0.323333	12.6667	6.66667
G10090_30002	67085	1700024G13Rik	73.95	80.44	42.14	49.95	36.03	49.02	569	604	327	399	285	383	65.51	45	500	355.667
G10090_6118	69399	1700025G04Rik	0.64	1.31	0.37	1.2	0.47	2.01	50	303	89	98	117	230	0.773333	1.22667	147.333	148.333
G10090_4509	76421	1700028K03Rik	0.37	0.29	0.04	0.84	1.04	0.33	27	21	2.81	61.04	80	12	0.233333	0.736667	16.9367	51.0133
G10090_31887	67483	1700028P14Rik	99.74	53.75	42.57	49.48	47.22	36.53	1909	1007	826	987	943	716	65.3533	44.41	1247.33	882
G10090_30928	75641	1700029I15Rik	1.6	0.45	0	0	0.71	0.86	11	3	0	0	5	6	0.683333	0.523333	4.66667	3.66667
G10090_12291	69479	1700029J07Rik	41.97	18.06	20.67	16.82	16.11	10.65	2089	639	965	882	916	517	26.9	14.5267	1231	771.667
G10090_16442	66346	1700029P11Rik	1.05	0	0.13	0.5	0.42	0	24	0	3	12	10	0	0.393333	0.306667	9	7.33333
G10090_21587	69528	1700030J22Rik	0.5	0	0.14	3.03	0.91	0.49	35	0	10	209	65	31	0.213333	1.47667	15	101.667
G10090_24773	72254	1700030K09Rik	5.21	5.37	15.79	7.64	7.73	5.07	288	288	917	446	464	295	8.79	6.81333	497.667	401.667
G10090_10746	73261	1700037C18Rik	7.44	1.66	5.82	4.39	3.48	2.01	167	34	146	109	90	43	4.97333	3.29333	115.667	80.6667
G10090_24571	67326	1700037H04Rik	8.7	15.3	7.65	11.19	10.72	0	246	426	220	331	322	0	10.55	7.30333	297.333	217.667
G10090_25260	100101807	1700047I17Rik2	11.93	20.14	16.1	11.6	20.91	12.53	1036.15	1818.46	1404.8	1036.38	1863.97	1160.86	16.0567	15.0133	1419.8	1353.74
G10090_29928	73363	1700056E22Rik	0	0	0	0.27	0	0	0	0	0	6	0	0	0	0.09	0	2
G10090_8075	78459	1700057G04Rik	0	0	0	0	0	0.4	0	0	0	0	0	11	0	0.133333	0	3.66667
G10090_1739	78625	1700061G19Rik	0	0	0	0.45	1.48	0.16	0	0	0	26	85	9	0	0.696667	0	40
G10090_8145	102633032	1700064H15Rik	0	0.02	0	0.11	0	0	0	1	0	7	0	0	0.00666667	0.0366667	0.333333	2.33333
G10090_25122	73410	1700065D16Rik	0	0	0	0	0.18	0	0	0	0	0	2	0	0	0.06	0	0.666667
G10090_12519	73449	1700066B19Rik	0.9	1.16	0.03	0.15	0.4	0.26	53	67	2	9	25	16	0.696667	0.27	40.6667	16.6667
G10090_30974	78654	1700066C05Rik	0	0.4	0.26	0.75	0.25	0.51	0	3	2	6	2	4	0.22	0.503333	1.66667	4
G10090_17654	73467	1700066M21Rik	7.92	14.74	18.44	10.52	5.62	19.88	565	1030	1336	783	421	1440	13.7	12.0067	977	881.333
G10090_1054	73453	1700067K01Rik	0.04	0	0.36	0.04	0	0.4	1	0	9	1	0	10	0.133333	0.146667	3.33333	3.66667
G10090_16285	73533	1700080G18Rik	1.54	1.71	0.16	0.41	0.1	0.21	57	62	6	16	4	8	1.13667	0.24	41.6667	9.33333
G10090_17989	27660	1700088E04Rik	75.62	62.75	52.39	42.05	26.51	41.02	1994.93	1681.25	1445.6	1199.18	771.29	1129.15	63.5867	36.5267	1707.26	1033.21
G10090_6921	74307	1700092M07Rik	0	0	0	0.53	0	0	0	0	0	4	0	0	0	0.176667	0	1.33333
G10090_11796	67358	1700093K21Rik	0	0	0	0	0	0.91	0	0	0	0	0	21	0	0.303333	0	7
G10090_30394	73545	1700094D03Rik	168.66	173	88.3	84.69	68.8	59.27	12392.8	12460.2	6594.18	6497.2	5314.04	4477.04	143.32	70.92	10482.4	5429.43
G10090_3074	112418	1700102P08Rik	0	0	1.19	0.47	0.58	1.49	0	0	30	8	15	38	0.396667	0.846667	10	20.3333
G10090_9199	77036	1700109H08Rik	0.71	0	0	0.19	0.06	0.63	11	0	0	3	1	10	0.236667	0.293333	3.66667	4.66667
G10090_12046	76658	1700123K08Rik	0	0	0	0	0.27	0	0	0	0	0	11	0	0	0.09	0	3.66667
G10090_25809	58248	1700123O20Rik	33.36	34	21.73	33.36	31.23	41.13	1468.94	1467	971.78	1533.07	1442.62	1860	29.6967	35.24	1302.57	1611.9
G10090_14824	73634	1700125H20Rik	0.01	0.03	0.02	0.06	0.01	0.01	1.06	3.85	2.63	7.94	1.02	1	0.02	0.0266667	2.51333	3.32
G10090_18614	66276	1810009A15Rik	137.37	138.03	133.85	91.43	115.96	122.28	1913	1880.13	1887	1325.66	1678.78	1740	136.417	109.89	1893.38	1581.48
G10090_19544	69066	1810010H24Rik	8.8	0.08	6.17	14.4	8.29	8.02	241	2	168	394	224	211	5.01667	10.2367	137	276.333
G10090_30153	69053	1810013L24Rik	98.48	151.73	79.11	68.27	63.61	116.99	9582	14473	7825	6937	6510	11706	109.773	82.9567	10626.7	8384.33
G10090_17255	69126	1810022K09Rik	124.01	196.2	152.61	138.51	108.32	144.34	1537	2479	1843	1610	1457	1620	157.607	130.39	1953	1562.33
G10090_11402	329509	1810024B03Rik	0	0	0	2.06	0	0	0	0	0	62	0	0	0	0.686667	0	20.6667
G10090_15471	69155	1810030O07Rik	22.72	23.69	11.1	17.49	9.97	11.61	1420.01	1560.01	703.63	1147.1	654	742	19.17	13.0233	1227.88	847.7
G10090_12484	67704	1810037I17Rik	257.98	273.22	210.82	193.29	197	204.01	5617	5824	4655	4387	4481	4551	247.34	198.1	5365.33	4473
G10090_8433	67884	1810043G02Rik	6.84	12.67	18.96	12.06	11.95	12.16	269	490	762	496	509	492	12.8233	12.0567	507	499
G10090_20390	72056	1810055G02Rik	19.19	3.77	16.67	40.69	23.44	11.87	843	162	749	1877	1089	539	13.21	25.3333	584.667	1168.33
G10090_29023	72282	1810062G17Rik	3.02	0	1.07	1.19	0.76	0	61	0	22	25	16	0	1.36333	0.65	27.6667	13.6667
G10090_26595	75610	2010109A12Rik	0	5.32	0.09	0	0	0	0	59	1	0	0	0	1.80333	0	20	0
G10090_5754	67038	2010109I03Rik	0	0	0	0	0.02	0	0	0	0	0	0.99	0	0	0.00666667	0	0.33
G10090_6098	72061	2010111I01Rik	5.44	0.75	13.13	13.26	17.36	11.8	886	71	2001	2013	2518	1723	6.44	14.14	986	2084.67
G10090_9515	72097	2010300C02Rik	1.32	0.92	0	1.44	0.39	1.07	169	95	0	164	43	122	0.746667	0.966667	88	109.667
G10090_23457	630836	2010315B03Rik	19.79	0.38	16.88	15.84	21.84	16.27	1249.49	23.56	1078.12	1028.17	1459.4	1051.26	12.35	17.9833	783.723	1179.61
G10090_33117	72275	2200002D01Rik	0	0	1.24	0	0	0	0	0	13	0	0	0	0.413333	0	4.33333	0
G10090_19275	69147	2200002J24Rik	0	0.07	0.32	0.12	0.12	0	0	1	5	2	2	0	0.13	0.08	2	1.33333
G10090_21867	70134	2210011C24Rik	0.8	3.56	0	1.96	2.48	3.26	16	70	0	41	52	67	1.45333	2.56667	28.6667	53.3333
G10090_28652	70153	2210016F16Rik	14.15	3.07	22.9	15.75	21.48	9.75	945	201	1554	1098	1507	669	13.3733	15.66	900	1091.33
G10090_10923	72357	2210016L21Rik	34.93	24.75	60.04	52.75	39.87	49.16	1045	728	1819	1648	1248	1515	39.9067	47.26	1197.33	1470.33
G10090_21300	72371	2210408I21Rik	6.16	0.01	1.42	3.94	3.72	2.44	727	1	171	411	402	295	2.53	3.36667	299.667	369.333
G10090_11506	100504263	2210418O10Rik	1.34	6.39	6.46	0	5.48	1.7	125.78	588.82	617.14	0	539.67	162.89	4.73	2.39333	443.913	234.187
G10090_27291	69542	2300002M23Rik	0.04	0	0	0	0	0	1	0	0	0	0	0	0.0133333	0	0.333333	0
G10090_33682	100502865	2300003K06Rik	0	0.05	0	0	0	0	0	1	0	0	0	0	0.0166667	0	0.333333	0
G10090_26932	69478	2300009A05Rik	5.57	2.2	7.63	4.05	6.06	13.33	70	27	97	53	79	171	5.13333	7.81333	64.6667	101
G10090_21270	66364	2310009A05Rik	43.74	94.26	35.39	37.99	35.24	59.36	444	935	363	401	370	614	57.7967	44.1967	580.667	461.667
G10090_26960	69549	2310009B15Rik	3.36	0	2.08	2.58	4.13	5.1	40	0	25	32	51	62	1.81333	3.93667	21.6667	48.3333
G10090_25759	66374	2310011J03Rik	3.7	9.78	3.95	8.28	14.74	4.46	142	368	154	332	594	176	5.81	9.16	221.333	367.333
G10090_8212	66367	2310022A10Rik	0	0.23	1.46	2.93	0.1	1.26	0	10	70	184	5	81	0.563333	1.43	26.6667	90
G10090_29169	69551	2310022B05Rik	17.98	10.49	26.89	28.04	20.63	19.44	1413	808	2148	2301	1705	1571	18.4533	22.7033	1456.33	1859
G10090_9397	66952	2310030G06Rik	17.06	22.19	4.95	1.49	4.02	9.63	482	614	142	44	119	279	14.7333	5.04667	412.667	147.333
G10090_33105	67862	2310033P09Rik	11.95	20.11	18.92	21.02	23.85	21.48	338	557	543	620	706	623	16.9933	22.1167	479.333	649.667
G10090_30356	69579	2310034P14Rik	0	0.04	0	0	0	0.76	0	1	0	0	0	22	0.0133333	0.253333	0.333333	7.33333
G10090_30316	67101	2310039H08Rik	24.07	76.65	31.79	30.41	32.63	35.96	405	1262	542	533	572	619	44.17	33	736.333	574.667
G10090_13432	68277	2310057M21Rik	0.03	1.73	4.11	5.79	9.62	4.88	4.1	90.61	278.23	542.59	655.09	373.99	1.95667	6.76333	124.313	523.89
G10090_33555	69696	2310057N15Rik	0	0.09	0	0	0	0	0	2	0	0	0	0	0.03	0	0.666667	0
G10090_13689	69662	2310061I04Rik	8.44	6.88	9.9	7.26	18.1	11.59	217	191	268	204	537	328	8.40667	12.3167	225.333	356.333
G10090_4782	668661	2410002F23Rik	5.36	2.69	8.29	20.46	15.75	18.73	312	116	410	1082	891	940	5.44667	18.3133	279.333	971
G10090_14169	66421	2410004B18Rik	25.59	24.01	42.61	23.21	28.77	40.19	704	666	1275	666	860	1121	30.7367	30.7233	881.667	882.333
G10090_4072	73667	2410004P03Rik	64.13	25.73	47.46	68.08	63.43	23.49	2520	1031	1937	2824	2713	955	45.7733	51.6667	1829.33	2164
G10090_3679	224904	2410015M20Rik	146.15	197.51	150.59	127.24	164.79	207.3	2395	3167	2500	2172	2813	3475	164.75	166.443	2687.33	2820
G10090_30351	76785	2410124H12Rik	0.99	0	0	2.91	0	0	15	0	0	46	0	0	0.33	0.97	5	15.3333
G10090_1045	76792	2410131K14Rik	6.45	0.05	3.51	7.84	6.2	7.81	407	3	225	516	411	506	3.33667	7.28333	211.667	477.667
G10090_15991	76803	2410141K09Rik	0.2	0	0	0	0	0	2.12	0	0	0	0	0	0.0666667	0	0.706667	0
G10090_23026	72307	2510002D24Rik	25.74	28.58	27.47	29.98	24.93	20.88	721	784	781	876	731	600	27.2633	25.2633	762	735.667
G10090_25093	72190	2510009E07Rik	2.35	10.78	6.43	11.36	10.38	6.45	291	1309	810	1469	1353	822	6.52	9.39667	803.333	1214.67
G10090_4156	77034	2510039O18Rik	5.95	0	0.46	0.96	1.42	1.41	384	0	30	65	96	94	2.13667	1.26333	138	85
G10090_1338	102635707	2600014E21Rik	0	0.1	0	0.26	0.11	0.14	0	23	1	59	18	36	0.0333333	0.17	8	37.6667
G10090_28022	67028	2610002M06Rik	7.57	4.79	3.81	4.58	2.77	2.49	1063	660	544	671	409	360	5.39	3.28	755.667	480
G10090_5732	72128	2610008E11Rik	17.94	26.9	15.42	14.71	19.88	19.35	1612	2352	1431	1457	2011	1788	20.0867	17.98	1798.33	1752
G10090_15474	76964	2610028H24Rik	5.39	0	0	0	0	0	215.25	0	0	0	0	0	1.79667	0	71.75	0
G10090_4542	70190	2610036A22Rik	0.28	5.11	0.49	1.1	0.35	0.01	19.55	336.49	44	75.85	24.4	1.31	1.96	0.486667	133.347	33.8533
G10090_5202	554327	2610042L04Rik	2.52	0.09	1.94	1.31	1.62	1.11	100.25	3.85	76.88	53.87	69.01	50.19	1.51667	1.34667	60.3267	57.69
G10090_33541	72139	2610044O15Rik8	13.39	39.56	14.41	15.07	22.22	12.36	552.56	1600	604.03	648.97	962	524	22.4533	16.55	918.863	711.657
G10090_25280	67157	2610301B20Rik	167.5	135.06	88.95	131.38	100.03	114.01	8320	6577	4488	6811	5215	5817	130.503	115.14	6461.67	5947.67
G10090_3928	70458	2610318N02Rik	0	0	0	0	0	2.57	0	0	0	0	0	71	0	0.856667	0	23.6667
G10090_4503	72503	2610507B11Rik	7.57	4.86	10.39	8.05	7.78	5.68	1334	829	1884	1528	1468	1031	7.60667	7.17	1349	1342.33
G10090_21487	330173	2610524H06Rik	18.27	26.1	36.24	24.98	22.94	17.44	384.06	537.03	772.43	547.27	503.49	375.42	26.87	21.7867	564.507	475.393
G10090_6295	76967	2700049A03Rik	3.45	0.63	1.76	1.2	6.2	2.03	395	82	168	145	653	233	1.94667	3.14333	215	343.667
G10090_15030	68046	2700062C07Rik	14.09	29.49	14.23	19.36	23.86	24.04	326	668	334	467	577	570	19.27	22.42	442.667	538
G10090_943	108899	2700081O15Rik	4.36	2.67	4.86	4.4	5.47	2.3	408	245	462	429	538	221	3.96333	4.05667	371.667	396
G10090_21093	72658	2700097O09Rik	26.91	10.78	7.3	12.01	25.26	23.67	678	263	191	320	677	628	14.9967	20.3133	377.333	541.667
G10090_23532	66523	2810004N23Rik	15.69	1.58	4.51	9.57	12.39	10.28	497	49	145	316	411	334	7.26	10.7467	230.333	353.667
G10090_14063	72650	2810006K23Rik	16.11	0.31	5.88	15.46	14.43	5.41	632.68	11.74	234.33	632.02	594.58	218.18	7.43333	11.7667	292.917	481.593
G10090_15842	69944	2810021J22Rik	2.38	3.2	0.49	1.4	2.3	1.67	279	369	61.08	171.29	284	201	2.02333	1.79	236.36	218.763
G10090_1833	70419	2810408A11Rik	0	0	0.11	1.57	6.36	2.53	0	0	5	71	255	92	0.0366667	3.48667	1.66667	139.333
G10090_13233	72792	2810459M11Rik	2.35	0.49	4.9	8.28	3.52	4.94	186	38	394	684	293	402	2.58	5.58	206	459.667
G10090_24108	67254	2900011O08Rik	20.92	0.39	16.82	18.25	20.45	3.43	1158.62	21	963.28	1055.2	1189.71	195.44	12.71	14.0433	714.3	813.45
G10090_9105	243219	2900026A02Rik	3.55	0.99	2.99	2.18	1.89	0.48	498	136	427	319	283	70	2.51	1.51667	353.667	224
G10090_26401	108168734	2900093K20Rik	10.16	6.31	4.61	5.32	5.27	3.47	291	177	134	159	158	102	7.02667	4.68667	200.667	139.667
G10090_22000	73103	3110009E18Rik	2.8	24.37	7.02	7.48	10.02	4.23	63	267	99	103	113	60	11.3967	7.24333	143	92
G10090_32701	73176	3110040M04Rik	3.85	0	0	0.63	0	0	153	0	0	26	0	0	1.28333	0.21	51	8.66667
G10090_5641	67290	3110040N11Rik	6.06	7.94	9.44	11.31	11.63	11.22	295.99	429.71	534.11	610.3	604.35	620.78	7.81333	11.3867	419.937	611.81
G10090_24147	73212	3110082I17Rik	2.47	5.65	3.9	2.6	5.97	3.51	83	186	133	91	210	121	4.00667	4.02667	134	140.667
G10090_28153	433868	3110082J24Rik	35.79	51.34	41.48	24	31.76	53.5	597	838	701	417	552	913	42.87	36.42	712	627.333
G10090_18863	69277	3300002I08Rik	0	0	1.96	0.98	2.34	1.46	0	0	32	26	120	20	0.653333	1.59333	10.6667	55.3333
G10090_17162	100504518	3425401B19Rik	0.62	0.01	0.62	0.18	0.01	0	103	1	105	32	1	0	0.416667	0.0633333	69.6667	11
G10090_8653	70691	3830403N18Rik	0	0	3.37	3.16	3.77	1.01	0	0	78.2	74.45	89.92	22.83	1.12333	2.64667	26.0667	62.4
G10090_10633	218734	3830406C13Rik	61.13	22.35	32.44	18.48	21.52	27.22	3376	1115	1816	1073	1261	1512	38.64	22.4067	2102.33	1282
G10090_11934	381218	4430402I18Rik	4.97	1.22	8.06	3.49	4.17	5.67	226	53	362	173	188	243	4.75	4.44333	213.667	201.333
G10090_6944	67392	4833420G17Rik	43.75	24.4	48	70.09	66.42	56.75	3062.39	1610.94	3308.94	5069.92	4703.01	4189.22	38.7167	64.42	2660.76	4654.05
G10090_32842	235345	4833427G06Rik	15.29	14.9	11.29	12.57	10.58	9.96	258	246	193	221	186	172	13.8267	11.0367	232.333	193
G10090_3304	97820	4833439L19Rik	38.88	36.72	82.92	102.01	101.73	46.55	2103	1884.81	4736	6230.03	6207.94	2671	52.84	83.43	2907.94	5036.32
G10090_20583	70909	4921504E06Rik	0	0	0	0	0.04	0	0	0	0	0	2	0	0	0.0133333	0	0.666667
G10090_12336	70821	4921507P07Rik	0.02	0	0.14	0.06	0.03	0	1	0	5	2	1	0	0.0533333	0.03	2	1
G10090_32046	667256	4921511M17Rik	0	0.01	0	0	0	0	0	0.25	0	0	0	0	0.00333333	0	0.0833333	0
G10090_15897	66714	4921524J17Rik	17.96	33.48	33.32	40.82	26.73	23.92	662	1209	1247	1570	1033	905	28.2533	30.49	1039.33	1169.33
G10090_5568	70901	4921524L21Rik	0.05	0.07	0.02	0.05	0.06	0	3.03	4.02	1	3.18	3.61	0	0.0466667	0.0366667	2.68333	2.26333
G10090_6528	66732	4921530L21Rik	0	0	0	0.53	0	0	0	0	0	14	0	0	0	0.176667	0	4.66667
G10090_14553	67430	4921536K21Rik	0.1	0.09	0.05	1.05	0	2.2	6	5	3	68	0	140	0.08	1.08333	4.66667	69.3333
G10090_5467	74854	4930402F06Rik	0	0.05	0	0	0	2.19	0	1	0	0	0	66	0.0166667	0.73	0.333333	22
G10090_17740	228602	4930402H24Rik	100.52	51.54	114.23	124.31	103.74	71.51	14608	7324	16678	18750	15748	10637	88.7633	99.8533	12870	15045
G10090_204	73863	4930415O20Rik	0	5.47	0	0	0	1.5	0	63	0	0	0	18	1.82333	0.5	21	6
G10090_20613	74644	4930426D05Rik	0.03	0	0	0	0	0.23	1	0	0	0	0	9	0.01	0.0766667	0.333333	3
G10090_20032	68281	4930430F08Rik	13.35	24.31	6.62	15.49	17.51	13.94	955.46	1512.86	485.44	1068.12	1159.65	1000.12	14.76	15.6467	984.587	1075.96
G10090_7452	73883	4930431P22Rik	0	0	0	0.06	0	0	0	0	0	1	0	0	0	0.02	0	0.333333
G10090_6164	74666	4930432K21Rik	0	7.38	0	0.1	0.06	0.21	0	406	0	6	4	12	2.46	0.123333	135.333	7.33333
G10090_30576	243944	4930433I11Rik	0	0	0	0	0.02	0	0	0	0	0	1	0	0	0.00666667	0	0.333333
G10090_27867	78167	4930439D14Rik	0	0	0	0.03	0	0	0	0	0	1	0	0	0	0.01	0	0.333333
G10090_26027	114671	4930444G20Rik	0.02	0	1.09	1.17	0.62	0	1	0	45.61	50.4	26.56	0	0.37	0.596667	15.5367	25.6533
G10090_17066	75799	4930444P10Rik	10.32	0.19	1.97	7.44	3.54	4.5	245	4	51	219	83	161	4.16	5.16	100	154.333
G10090_26712	105244413	4930445K14Rik	0.13	2.45	0.04	0.92	0.78	2.17	6	108	2	43	37	100	0.873333	1.29	38.6667	60
G10090_1111	75801	4930447C04Rik	0.16	0.04	0.43	0.32	0.38	0.61	10.66	2.63	27.07	20	22.06	33.77	0.21	0.436667	13.4533	25.2767
G10090_12023	74430	4930452B06Rik	0.02	0.02	3.02	0	0.08	0	1	1	166	0	4	0	1.02	0.0266667	56	1.33333
G10090_3824	100503481	4930453H23Rik	0	0	0	0.06	0	0	0	0	0	2	0	0	0	0.02	0	0.666667
G10090_27412	67609	4930453N24Rik	17.16	8.52	17.25	10.38	12.06	11.65	945	300	810	620.09	765	698	14.31	11.3633	685	694.363
G10090_10596	626415	4930467E23Rik	0.21	0.29	2.66	5.3	3.32	1.32	22.17	29.91	283.61	581.17	366.14	142.46	1.05333	3.31333	111.897	363.257
G10090_10047	218921	4930474N05Rik	0	0	0.05	0	0	0	0	0	1	0	0	0	0.0166667	0	0.333333	0
G10090_14538	214639	4930486L24Rik	0	0	5.26	0	2.03	0	0	0	168	0	67	0	1.75333	0.676667	56	22.3333
G10090_3647	75015	4930503B20Rik	0	1.2	1.92	1.57	1.63	4.11	0	40	67	56	54	145	1.04	2.43667	35.6667	85
G10090_13213	269033	4930503L19Rik	33.63	41.48	16.5	21.05	17.15	21.27	2341	2856	1177	1534	1255	1493	30.5367	19.8233	2124.67	1427.33
G10090_13399	75087	4930505A04Rik	0	0	0.86	2.1	0	0	0	0	18	45	0	0	0.286667	0.7	6	15
G10090_24287	102631730	4930512M02Rik	13.86	10.3	12.68	8.39	11.77	6.29	218.38	158.72	202.32	137.6	193.1	101.27	12.28	8.81667	193.14	143.99
G10090_12134	75106	4930519F16Rik	22.7	34.35	10.29	7.94	9.57	8.87	902	1315	454	316	441	324	22.4467	8.79333	890.333	360.333
G10090_109	67593	4930519G04Rik	0.12	0.06	0.1	0.1	0.15	0.05	5.64	2.8	4.73	5.06	7.61	2.48	0.0933333	0.1	4.39	5.05
G10090_149	74715	4930521O11Rik	4.7	4.59	5.72	4.64	5.4	3.81	268.38	253.15	331.82	273.96	312.38	223.79	5.00333	4.61667	284.45	270.043
G10090_225	100041734	4930522L14Rik	14.15	12.21	13.61	19.36	21.94	12.79	897.03	740.97	797.55	1186.78	1406.34	786.89	13.3233	18.03	811.85	1126.67
G10090_10051	67647	4930523C07Rik	18.24	27.22	13.79	22.25	22.52	19.61	1753	2572	1351	2235	2275	1944	19.75	21.46	1892	2151.33
G10090_31858	207819	4930539E08Rik	0.02	0.02	0.04	0.03	0.02	0	3.42	2	5.02	4	2	0	0.0266667	0.0166667	3.48	2
G10090_5083	75311	4930550C14Rik	13.87	14.12	15.17	4.34	7.92	6.94	401	389	632	267	279	206	14.3867	6.4	474	250.667
G10090_32789	108978	4930555G01Rik	0.17	0	0.27	0.14	0.45	0.21	7.99	0	13.26	7.2	23.02	10.45	0.146667	0.266667	7.08333	13.5567
G10090_9860	75368	4930558K02Rik	0.04	0	0	0	0	0	1	0	0	0	0	0	0.0133333	0	0.333333	0
G10090_9457	75304	4930563E22Rik	0	0.71	1.41	2.19	1.29	0.88	0	55.15	112.69	180.35	106.58	71.39	0.706667	1.45333	55.9467	119.44
G10090_6120	75258	4930563M21Rik	1.43	1.73	0.45	1.26	0.99	1.42	133	100	27	94	90	86	1.20333	1.22333	86.6667	90
G10090_13202	75905	4930578C19Rik	0	0.32	1.82	3	0.42	0.24	0	15	84	210	42	23	0.713333	1.22	33	91.6667
G10090_33769	105246496	4930578L24Rik	0	0.16	2.2	0.88	1.73	0	0	8	117	48	95	0	0.786667	0.87	41.6667	47.6667
G10090_20120	67741	4930579F01Rik	0	0	0	1.34	0	0	0	0	0	39	0	0	0	0.446667	0	13
G10090_12150	75939	4930579G24Rik	11.57	0.15	3.28	6.37	6.8	12	532.39	6.85	153.46	305.81	328.17	567.12	5	8.39	230.9	400.367
G10090_12940	381798	4930590J08Rik	0	0	0	0.35	0.45	0.01	0	0	0	50	38	1	0	0.27	0	29.6667
G10090_16702	74054	4931406B18Rik	0	0.01	0	0	0	0	0	1	0	0	0	0	0.00333333	0	0.333333	0
G10090_6514	70984	4931406C07Rik	10.8	10.64	9.17	7.22	5.19	7.23	644	622	580	470	333	461	10.2033	6.54667	615.333	421.333
G10090_4055	233103	4931406P16Rik	4.38	4.01	3.66	6.2	5.03	3.62	612	554	530	921	761	521	4.01667	4.95	565.333	734.333
G10090_4423	74359	4931414P19Rik	1.88	1.65	2.28	2.04	1.4	3.97	262.63	222.34	325.88	291.87	206.17	543.5	1.93667	2.47	270.283	347.18
G10090_10769	70981	4931423N10Rik	0.77	0	0.08	0.01	0.4	0.07	38	0	5	1	19	5	0.283333	0.16	14.3333	8.33333
G10090_21757	74356	4931428F04Rik	0.13	0.14	0.03	0.01	0.7	0.01	10.16	10.13	3.26	1	55.6	1	0.1	0.24	7.85	19.2
G10090_7611	74361	4931429L15Rik	0.32	0.43	0.06	0.12	0	0.03	15	18	3	6	0	1	0.27	0.05	12	2.33333
G10090_30569	237029	4932411N23Rik	0	0.13	0.07	0.07	0.02	0.03	0	11	6	6	2	3	0.0666667	0.04	5.66667	3.66667
G10090_3724	229227	4932438A13Rik	6.25	6.74	5.01	6.06	6.16	7.02	2426	2571	1951	2434	2493	2773	6	6.41333	2316	2566.67
G10090_6362	74387	4932438H23Rik	37.35	35.91	22.43	22.21	21.08	31.53	2436	2490	1559	1485	1672	2188	31.8967	24.94	2161.67	1781.67
G10090_13435	71046	4933405L10Rik	0	0	0	0.04	0.68	0	0	0	0	1	19	0	0	0.24	0	6.66667
G10090_10993	102635879	4933407O12Rik	0.04	0	0.04	0	0	0	1	0	1	0	0	0	0.0266667	0	0.666667	0
G10090_8875	271508	4933408B17Rik	14.8	3.33	8.15	3.57	4.33	10.48	1667.26	369.75	937.87	418.91	511.33	1215.33	8.76	6.12667	991.627	715.19
G10090_9884	71088	4933412E24Rik	0	0	0	0	0.02	0	0	0	0	0	1	0	0	0.00666667	0	0.333333
G10090_10240	66761	4933417A18Rik	0	0.46	0.83	0.14	0	0.02	0	18	35	6	0	1	0.43	0.0533333	17.6667	2.33333
G10090_3978	74477	4933427D14Rik	0.64	3.28	4.74	5.63	6.05	2.68	53	335	531	617	598	268	2.88667	4.78667	306.333	494.333
G10090_31902	100141474	4933428G20Rik	0	0	0	0.59	0.38	0	0	0	0	20	13	0	0	0.323333	0	11
G10090_8027	214106	4933430I17Rik	0.18	0	0.02	1.22	1.32	0.19	6	0	1	60	66	7	0.0666667	0.91	2.33333	44.3333
G10090_10681	99650	4933434E20Rik	393.97	461.77	313.35	264.07	261.2	364.33	19104	21712	15600	13492	12436	18908	389.697	296.533	18805.3	14945.3
G10090_4396	74471	4933440N22Rik	0	0	0.5	0	0	0	0	0	25.48	0	0	0	0.166667	0	8.49333	0
G10090_32375	381622	5031410I06Rik	0	0	0	3.41	2.45	1.05	0	0	0	248.78	179.6	75.2	0	2.30333	0	167.86
G10090_25246	223739	5031439G07Rik	1.02	0.4	1.26	0.74	1.4	0.1	123	47	154	93	178	13	0.893333	0.746667	108	94.6667
G10090_13225	229722	5330417C22Rik	0.96	0.18	2.17	1.59	0.76	1.89	138	25	320	236	116	289	1.10333	1.41333	161	213.667
G10090_3299	71398	5430427O19Rik	0.02	0	0.43	0	0	0	2	0	40	0	0	0	0.15	0	14	0
G10090_6757	230757	5730409E04Rik	0.59	0.86	1.24	0.67	1.17	0.63	40	57	85	47	83	44	0.896667	0.823333	60.6667	58
G10090_10315	70591	5730455P16Rik	2.34	15.58	3.86	12.36	8.29	7.07	233	1511	424	1332	929	789	7.26	9.24	722.667	1016.67
G10090_8116	236366	5730507C01Rik	0	0.02	1.11	0.82	1.16	0.12	0	1.06	66.24	50.29	71.11	7.03	0.376667	0.7	22.4333	42.81
G10090_2227	622307	5830473C10Rik	0	0	0	0.4	0	0	0	0	0	29	0	0	0	0.133333	0	9.66667
G10090_1028	77877	6030458C11Rik	8.51	1.34	4.55	5.58	7.38	3.12	542.88	113.08	420.01	502.13	707.66	264.07	4.8	5.36	358.657	491.287
G10090_24800	103712	6330403K07Rik	64.47	57.56	40.21	47.49	45.4	24.87	2381	2083	1508	1830	1758	943	54.08	39.2533	1990.67	1510.33
G10090_11855	70730	6330409D20Rik	0	0	0	0	0.91	0.04	0	0	0	0	24	1	0	0.316667	0	8.33333
G10090_6021	381933	6430531B16Rik	1.39	8.82	3.17	3.03	3.61	1.25	36	205	84	80	94	32	4.46	2.63	108.333	68.6667
G10090_14243	234797	6430548M08Rik	1.13	0.18	0.92	2.84	3.28	3.12	149	24	124	390	454	426	0.743333	3.08	99	423.333
G10090_8434	320095	6430550D23Rik	0	0	2.12	1.73	1.42	4.29	0	0	87	68	58	180	0.706667	2.48	29	102
G10090_14348	235599	6430571L13Rik	0.02	0	0.03	0.45	0.11	0	1	0	2	28	7	0	0.0166667	0.186667	1	11.6667
G10090_8524	619719	6430590A07Rik	0	0.04	0.78	0.2	0.12	1.28	0	1.02	19.75	5.11	3.16	32.93	0.273333	0.533333	6.92333	13.7333
G10090_21773	211378	6720489N17Rik	6.35	15.51	6.54	7.91	8.6	7.99	396	948.93	414.89	522.23	568.75	514.23	9.46667	8.16667	586.607	535.07
G10090_4533	228778	6820408C15Rik	88.53	128.97	49.43	54.29	40.62	56.76	3254	4479	1740	2023	1484	2162	88.9767	50.5567	3157.67	1889.67
G10090_26987	328577	7530416G11Rik	0	0	0.13	0	0	0	0	0	6	0	0	0	0.0433333	0	2	0
G10090_26054	77166	8030423J24Rik	0	0.03	0	0	0	0.15	0	2	0	0	0	3	0.01	0.05	0.666667	1
G10090_13358	212163	8030462N17Rik	138.76	220.69	102.29	91.02	83.71	135.23	16817	26221	12603	11520	10674	16859	153.913	103.32	18547	13017.7
G10090_4399	382231	8030474K03Rik	0.05	0	0	0	0	0	1.15	0	0	0	0	0	0.0166667	0	0.383333	0
G10090_12065	108167597	8430432A02Rik	0	0	0	1.18	1.31	0	0	0	0	42	47	0	0	0.83	0	29.6667
G10090_896	100041574	9030025P20Rik	21.34	0.52	8.2	12.1	10.34	20.32	875.01	18.32	306.9	506.5	472.82	793.66	10.02	14.2533	400.077	590.993
G10090_23970	66808	9030624G23Rik	1.16	0	0.49	0.58	0.25	0.02	61.78	0	26.45	32	14.2	1	0.55	0.283333	29.41	15.7333
G10090_29800	78921	9130019O22Rik	0	2.29	0	1.31	1.51	2.1	0	207.47	0	126.16	146.59	199.63	0.763333	1.64	69.1567	157.46
G10090_16112	100043133	9130023H24Rik	5.11	31.97	12.4	11.71	8.99	17.94	436	2673	1075	1043	806.56	1573	16.4933	12.88	1394.67	1140.85
G10090_21173	75758	9130401M01Rik	5.89	2.46	4.42	4.88	6.68	5.64	176	72	134	152	209	173	4.25667	5.73333	127.333	178
G10090_21774	619326	9130409I23Rik	0	0	0	0.11	0	0	0	0	0	5	0	0	0	0.0366667	0	1.66667
G10090_9773	212448	9330159F19Rik	106.64	79.37	74.03	63.31	77.48	101.7	13009.4	9669.03	9349.12	8229.6	10123.5	12859.6	86.68	80.83	10675.8	10404.2
G10090_8094	231014	9330182L06Rik	1.34	0	1.98	1.06	0.97	1.56	183	0	273	150	130	218	1.10667	1.19667	152	166
G10090_13054	230996	9430015G10Rik	9.9	0.19	3.74	3.5	3.4	3.06	595	11	223	212	211	182	4.61	3.32	276.333	201.667
G10090_9210	77252	9430038I01Rik	1.94	0.68	14.42	7.98	10.53	8.27	49.25	26.01	386	224	315	249.03	5.68	8.92667	153.753	262.677
G10090_6110	319482	9530053A07Rik	2.38	0	1.22	0.45	1.14	0.77	455	0	237	89	229	152	1.2	0.786667	230.667	156.667
G10090_33069	78672	9530057J20Rik	3.69	8.2	11.79	9.17	3.87	6.25	227.19	494.45	737.29	589.39	250.08	395.64	7.89333	6.43	486.31	411.703
G10090_19131	213673	9530068E07Rik	62.59	1.91	25.84	39.38	58.77	28.06	3638	109	1526	2389	3588	1676	30.1133	42.07	1757.67	2551
G10090_8895	68283	9530077C05Rik	18.45	19.84	15.34	14.51	11.83	7.22	750	817	696	759	552	333	17.8767	11.1867	754.333	548
G10090_20269	328829	9830107B12Rik	0.02	0	0.02	0.01	0	0	1	0	1	1	0	0	0.0133333	0.00333333	0.666667	0.333333
G10090_12215	268759	9930012K11Rik	0	0	0	0.66	0	0	0	0	0	32	0	0	0	0.22	0	10.6667
G10090_7172	240613	9930021J03Rik	0.45	8.44	5.45	3.01	4.88	4.1	68	1449	1070	555	998	815	4.78	3.99667	862.333	789.333
G10090_5559	194268	9930104L06Rik	4.51	6.66	4.11	5.75	5.2	1.14	305	441	293	416	378	82	5.09333	4.03	346.333	292
G10090_19338	667214	9930111J21Rik1	0.56	1.48	0.2	1.06	1.6	2.38	51.3	133.32	18.53	102.34	154.96	225.94	0.746667	1.68	67.7167	161.08
G10090_23397	245240	9930111J21Rik2	0	0	0	0	0.2	0	0	0	0	0	11.78	0	0	0.0666667	0	3.92667
G10090_6498	50518	a	0	0.05	0.42	0.92	0.07	0	0	2	33	74.04	6	0	0.156667	0.33	11.6667	26.68
G10090_2892	319266	A130010J15Rik	6.05	12.77	7.92	10.42	8.03	14.93	523.98	1082.65	713.9	962.91	745.57	1376.39	8.91333	11.1267	773.51	1028.29
G10090_25966	69865	A1cf	0.01	0.01	0.01	0.01	0.01	0.01	1.06	0.86	1	2	1.01	1.97	0.01	0.01	0.973333	1.66
G10090_31683	319278	A230050P20Rik	3.69	0.15	7.2	11.5	8.08	1.7	235.38	5.7	298.45	643.73	375.74	69.23	3.68	7.09333	179.843	362.9
G10090_17537	232345	A2m	0	6.69	0.12	0.33	1.09	0.6	0	734	14	38	128	69	2.27	0.673333	249.333	78.3333
G10090_33578	232400	A2ml1	0.52	0	0.03	0.66	0	0.01	59	0	3	78	0	1	0.183333	0.223333	20.6667	26.3333
G10090_4231	215493	A3galt2	0	0.01	0	0	0	0	0	1	0	0	0	0	0.00333333	0	0.333333	0
G10090_3564	97159	A430005L14Rik	37.1	14.77	25.02	27.34	47.43	29.33	918	358	628	691	1215	744	25.63	34.7	634.667	883.333
G10090_30388	243308	A430033K04Rik	9.98	8.3	6.39	9.24	8.34	14.27	747	609	486	722	656	1098	8.22333	10.6167	614	825.333
G10090_32177	319493	A430078G23Rik	2.44	0.88	0.78	0.78	0.96	0.77	171.49	60.89	55.87	56.99	71.18	55.63	1.36667	0.836667	96.0833	61.2667
G10090_667	239559	A4galt	0.35	1.58	0.18	0.45	0.21	1.79	17	76	9	23	11	90	0.703333	0.816667	34	41.3333
G10090_76	381287	A530032D15Rik	0	0.05	0	0.02	0	0	0	2	0	1	0	0	0.0166667	0.00666667	0.666667	0.333333
G10090_19066	328830	A530064D06Rik	0	0.03	0.02	0	0.02	0.05	0	1	1	0	1	2	0.0166667	0.0233333	0.666667	1
G10090_5993	319997	A630001G21Rik	0.03	0	0.58	0.37	0.08	0.03	1	0	20	13	3	1	0.203333	0.16	7	5.66667
G10090_21972	381272	A630095N17Rik	0	0	0	0	0	1.56	0	0	0	0	0	24	0	0.52	0	8
G10090_7866	225583	A730017C20Rik	18.87	6.49	9.33	12.62	8.66	11.15	818	268	424	586	405	501	11.5633	10.81	503.333	497.333
G10090_4529	442803	A830005F24Rik	0	0	0	2.52	1.39	0	0	0	0	56	31	0	0	1.30333	0	29
G10090_28013	231570	A830010M20Rik	8.86	4.01	4.73	3.97	3.32	5.91	1442	640	782	674	568	990	5.86667	4.4	954.667	744
G10090_2063	320492	A830018L16Rik	0.03	0.04	0.85	1.27	0.56	0.03	4.85	6.19	128.9	215.75	97.2	4.19	0.306667	0.62	46.6467	105.713
G10090_12875	77798	A930009A15Rik	0	0	0.76	1.84	1.69	1.08	0	0	17	40	37	23	0.253333	1.53667	5.66667	33.3333
G10090_21725	105245580	A930018O16Rik	0	0	1.43	0	0	0	0	0	29	0	0	0	0.476667	0	9.66667	0
G10090_2849	245350	AA414768	0	0	0.38	2.31	1.33	4.03	0	0	15	93	54	160	0.126667	2.55667	5	102.333
G10090_20453	433470	AA467197	0	0	1.24	0	0	0	0	0	17	0	0	0	0.413333	0	5.66667	0
G10090_5289	212439	AA986860	3.62	0	0.12	1.55	0.25	2.55	238	0	8	107	17	173	1.24667	1.45	82	99
G10090_28592	223921	Aaas	9.33	0	2.54	3.18	2.91	0.09	394	0	109	140	129	4	3.95667	2.06	167.667	91
G10090_12521	78894	Aacs	8.24	0.03	5.93	7.03	3.14	5.19	621	2	454	553	249	402	4.73333	5.12	359	401.333
G10090_18865	23923	Aadat	0	0.02	0	0	0	0	0	1	0	0	0	0	0.00666667	0	0.333333	0
G10090_24363	66129	Aaed1	19.47	10.23	14.6	13.14	17.67	13.1	422	217	321	297	400	291	14.7667	14.6367	320	329.333
G10090_10872	66939	Aagab	5.75	9.17	5.35	9.73	11.86	4.97	351	541	338	628	766	313	6.75667	8.85333	410	569
G10090_20435	269774	Aak1	0.01	0.84	1.5	2.48	1.26	0.37	2	154	286	486	248	74.82	0.783333	1.37	147.333	269.607
G10090_1361	66273	Aamdc	90.8	66.9	94.72	85.42	87.32	78.58	1601	1159	1707	1632	1685	1470	84.14	83.7733	1489	1595.67
G10090_282	227290	Aamp	24.81	54.99	71.7	109.17	110.36	63.99	1049	2279	3080	4818	4896	2779	50.5	94.5067	2136	4164.33
G10090_2010	11298	Aanat	0	0	0.9	0	0	0	0	0	30	0	0	0	0.3	0	10	0
G10090_12544	68295	Aar2	4.73	6.09	9.4	9.68	11.34	5.46	332	437	660	707	833	396	6.74	8.82667	476.333	645.333
G10090_16791	239435	Aard	3.73	0	0.29	0	0	0	115	0	9	0	0	0	1.34	0	41.3333	0
G10090_992	234734	Aars	12.47	2.85	11.56	14.55	16.61	8.09	983	220	950	1228	1395	662	8.96	13.0833	717.667	1095
G10090_9455	224805	Aars2	0.45	0.82	0.38	0.64	0.59	0.51	36	64	31	53	49	40	0.55	0.58	43.6667	47.3333
G10090_9479	69684	Aarsd1	11.26	20.18	17.3	14.86	12.46	17.74	373	621	539	479	400	555	16.2467	15.02	511	478
G10090_1159	231326	Aasdh	1.54	3.82	4.78	8.9	10.79	3.44	192	324	464	989	1066	310	3.38	7.71	326.667	788.333
G10090_1894	67618	Aasdhppt	45.25	44.35	33.26	34.97	34.99	36.3	2136	2656	1782	1993	1978	1713	40.9533	35.42	2191.33	1894.67
G10090_29103	30956	Aass	10.01	6.6	14.77	22.4	17.89	20.9	883	571	1324	2063	1659	1896	10.46	20.3967	926	1872.67
G10090_5442	56321	Aatf	10.32	20.24	15.2	19.65	17.19	12.68	456.22	990	703.24	963.16	900.06	677.85	15.2533	16.5067	716.487	847.023
G10090_9187	11302	Aatk	0.27	0.01	0.63	1.1	1.4	1.3	33	1	80	146	183	168	0.303333	1.26667	38	165.667
G10090_21203	105246961	AB010352	5.3	0.26	4.69	5.51	5.24	2.18	486.91	24.2	444.77	538.62	509	208.38	3.41667	4.31	318.627	418.667
G10090_677	382062	AB124611	0.69	0	0.07	1.63	1.28	0	19	0	2	47	37	0	0.253333	0.97	7	28
G10090_14444	268860	Abat	20.65	10.93	16.75	25.41	19.23	21.79	2242	1146	1847	2885	2196	2434	16.11	22.1433	1745	2505
G10090_21279	11303	Abca1	14.46	24.3	14.16	12.91	14.8	11.18	3557	5838	3560	3321	3831	2839	17.64	12.9633	4318.33	3330.33
G10090_24380	74591	Abca12	1.57	0	0	0	0	0	316	0	0	0	0	0	0.523333	0	105.333	0
G10090_22375	268379	Abca13	0	0	0	0	0	0	1	0	0	0	0	0	0	0	0.333333	0
G10090_8687	67928	Abca14	0	1.05	0	0	0	0	0	119	0	0	0	0	0.35	0	39.6667	0
G10090_2756	381072	Abca17	0	1.12	0	0	0	0	0	161	0	0	0	0	0.373333	0	53.6667	0
G10090_17188	11305	Abca2	1.07	0.03	2.33	3.89	2.66	2.62	209	6	461	790	544	525	1.14333	3.05667	225.333	619.667
G10090_2682	27410	Abca3	1.54	3.23	2.69	4.12	3.38	3.69	240	488	424	669	552	586	2.48667	3.73	384	602.333
G10090_3301	11304	Abca4	0	0	0.14	0	0	0.18	0	0	19	0	0	24	0.0466667	0.06	6.33333	8
G10090_18783	217265	Abca5	3.74	3.79	3.64	4.88	7.56	3.39	740	742	736	1013	1568	696	3.72333	5.27667	739.333	1092.33
G10090_10042	76184	Abca6	0	0.01	3.46	1.39	0.22	0	0	1	337.55	86.02	40.02	0	1.15667	0.536667	112.85	42.0133
G10090_4282	27403	Abca7	0.2	0.3	0.07	0.25	0.26	0.46	29	44	10	38	44	77	0.19	0.323333	27.6667	53
G10090_14970	217258	Abca8a	1.46	0.01	5.08	2.73	2.55	2.87	148	1	589	335	285	350	2.18333	2.71667	246	323.333
G10090_6683	27404	Abca8b	0	0	1.26	0.65	3.73	0	0	0	208	110	352	0	0.42	1.46	69.3333	154
G10090_10507	217262	Abca9	0.01	0.58	0.75	3.86	2	1.46	1	80	112	623	296	236	0.446667	2.44	64.3333	385
G10090_493	56199	Abcb10	6.78	9.52	6.81	6.3	2.61	1.96	541	745	565	535	220	161	7.70333	3.62333	617	305.333
G10090_18082	27413	Abcb11	0	0	0	0.08	0	0.45	0	0	0	9	0	49	0	0.176667	0	19.3333
G10090_30413	18671	Abcb1a	21.26	35.29	34.5	34.48	51.85	20.34	2599	4203.9	4243.92	4369.63	6653.38	2536.99	30.35	35.5567	3682.27	4520
G10090_27899	18669	Abcb1b	0	0.04	0.04	0.46	0.23	1.01	0	4.1	4.08	50.37	24.62	108.01	0.0266667	0.566667	2.72667	61
G10090_6418	18670	Abcb4	0.14	6.32	0.2	0.46	0.64	0.84	11	587	16	39	66	69	2.22	0.646667	204.667	58
G10090_6643	74104	Abcb6	0.69	0.08	1.43	3.1	3.02	1.6	46	5	97	233	229	110	0.733333	2.57333	49.3333	190.667
G10090_12565	11306	Abcb7	1.79	4.72	4.17	3.26	6.18	4.49	248	640.02	586.26	470.63	899.93	639.72	3.56	4.64333	491.427	670.093
G10090_15325	74610	Abcb8	1.95	0.08	4.17	4.6	6.97	3.1	129	5	281	322	509	211	2.06667	4.89	138.333	347.333
G10090_14653	56325	Abcb9	3.42	1.33	4.54	8.1	6.92	1.9	271	103	366	672	577	158	3.09667	5.64	246.667	469
G10090_1170	17250	Abcc1	1.51	3.32	0.76	3.07	0.99	1.08	215	465	110	462	148	158	1.86333	1.71333	263.333	256
G10090_2429	224814	Abcc10	0.85	0.39	1.65	1.33	0.35	0.41	63.86	29.06	133.73	120.75	27.5	31.67	0.963333	0.696667	75.55	59.9733
G10090_14998	244562	Abcc12	0.01	0	0	0.22	0.01	0	1	0	0	19	1	0	0.00333333	0.0766667	0.333333	6.66667
G10090_16197	12780	Abcc2	0	0	0	0.05	0	0	0	0	0	7	0	0	0	0.0166667	0	2.33333
G10090_9019	76408	Abcc3	0	0	0.26	0.12	0	0	0	0	32	15	0	0	0.0866667	0.04	10.6667	5
G10090_12082	239273	Abcc4	0.01	2.01	6.44	7.16	4.7	4.63	1	261	864	995	654	617	2.82	5.49667	375.333	755.333
G10090_7700	27416	Abcc5	293.96	377.06	203.65	179.47	152.37	264.08	12047	11783	8362	9067	7725	10772	291.557	198.64	10730.7	9188
G10090_7229	27421	Abcc6	0.6	0.01	0	0.68	1.06	1.01	71	1	0	88	185	124	0.203333	0.916667	24	132.333
G10090_339	20927	Abcc8	0.01	0	0.49	0.75	1.67	0	1	0	59	93	209	0	0.166667	0.806667	20	100.667
G10090_13478	20928	Abcc9	5.1	11.81	5.91	6.29	5.52	3.79	906.36	2047.81	1063.61	1162.84	1026.04	690.87	7.60667	5.2	1339.26	959.917
G10090_13212	11666	Abcd1	0.37	0.05	2.05	3.89	0.79	1.58	32	4	181	353	72	141	0.823333	2.08667	72.3333	188.667
G10090_1453	26874	Abcd2	29.58	27.74	35.8	37.8	34.76	31.03	3961.06	3656.33	4872.16	5280.4	4891.59	4252.8	31.04	34.53	4163.18	4808.26
G10090_4478	19299	Abcd3	52.57	28.83	41.33	35.41	44.65	50.14	4250	2285	3399	2989	3798	4168	40.91	43.4	3311.33	3651.67
G10090_14961	19300	Abcd4	3.22	5.6	3.84	4.7	6.76	2.31	192.06	297.21	225.93	283.52	407.05	129.63	4.22	4.59	238.4	273.4
G10090_27826	24015	Abce1	32.78	36.38	23.13	32.06	31.48	26.48	2981	3243	2138	3033	3008	2476	30.7633	30.0067	2787.33	2839
G10090_27754	224742	Abcf1	4.16	1.06	7.03	5.79	8.97	9.35	314	78	536	455	709	722	4.08333	8.03667	309.333	628.667
G10090_11345	27407	Abcf2	15.18	14.07	17.12	21.92	31.77	12.6	932	836	1057	1396	2026	786	15.4567	22.0967	941.667	1402.67
G10090_16770	27406	Abcf3	1.6	6.01	7.27	15.98	17.72	3.1	118	451	568	1248	1426	234	4.96	12.2667	379	969.333
G10090_21317	11307	Abcg1	83.94	134.65	48.11	59.51	50.57	65.46	11743	18468	6843	8694	7445	9420	88.9	58.5133	12351.3	8519.67
G10090_16601	26357	Abcg2	82.29	87.55	83.94	79.65	115.07	58.25	4389	4484	4406	4319	6278	3125	84.5933	84.3233	4426.33	4574
G10090_25273	27405	Abcg3	0.02	0	0	1.08	0.03	2.53	1	0	0	81	1	188	0.00666667	1.21333	0.333333	90
G10090_25301	192663	Abcg4	1.62	0.09	1.61	0.01	0.39	0.23	140	9	141	1	35	20	1.10667	0.21	96.6667	18.6667
G10090_11010	213012	Abhd10	63.57	62.38	52.49	51.67	61.48	50.8	2538	2170	2554	2389	2877	2080	59.48	54.65	2420.67	2448.67
G10090_22133	68758	Abhd11	59.66	15.67	51.44	53.77	49.57	50.31	1456	392	1283	1394	1267	1311	42.2567	51.2167	1043.67	1324
G10090_16558	76192	Abhd12	40.55	19.05	48.16	52.36	46.3	34.57	1635	761	2013	2289	2023	1441	35.92	44.41	1469.67	1917.67
G10090_16352	68904	Abhd13	5.8	5.75	4.92	5.09	3.09	1.99	706	686	609	647	395	249	5.49	3.39	667	430.333
G10090_2089	68644	Abhd14a	38.58	29.51	30.35	44.07	33.33	31.09	962	722	776	1196	924	810	32.8133	36.1633	820	976.667
G10090_20972	76491	Abhd14b	58.19	39.84	40.04	49.56	38.49	25.68	1996	1332	1402	1773	1388	899	46.0233	37.91	1576.67	1353.33
G10090_19286	67477	Abhd15	3.52	0.32	0	0.01	0.76	0	271.7	24	0	1	62	0	1.28	0.256667	98.5667	21
G10090_10945	193742	Abhd16a	3.43	2.02	16.31	19.07	16.29	10.52	159	90	755	906	782	492	7.25333	15.2933	334.667	726.667
G10090_15465	241850	Abhd16b	0	0	0.02	0	0.32	0	0	0	1	0	14	0	0.00666667	0.106667	0.333333	4.66667
G10090_25899	216169	Abhd17a	3.48	8.78	3.54	7.35	9.6	3.39	119	290	121	272	350	113	5.26667	6.78	176.667	245
G10090_16070	226016	Abhd17b	7.79	21.31	3.66	5.42	7.09	6.01	454	1218	217	330	434	360	10.92	6.17333	629.667	374.667
G10090_27114	70178	Abhd17c	0.19	6.53	2.98	2.06	3.95	7.54	10	336	159	113	218	407	3.23333	4.51667	168.333	246
G10090_8576	269423	Abhd18	4.8	2.08	6.25	6.95	5.53	1.38	425	154	562	621	525	130	4.37667	4.62	380.333	425.333
G10090_32944	54608	Abhd2	0	0	0.7	0	1.49	0.01	0	0	49	0	108	1	0.233333	0.5	16.3333	36.3333
G10090_2173	106861	Abhd3	324.74	332.15	483.11	405.46	452.83	459.43	14186	14343	21590	18536	20764	20470	380	439.24	16706.3	19923.3
G10090_4729	105501	Abhd4	23.24	5.12	35.12	36.74	44.88	22.52	1336	272	2011	2195	2699	1314	21.16	34.7133	1206.33	2069.33
G10090_28136	67469	Abhd5	13.78	9.56	15.42	15.2	15.99	16.31	1030	700	1150	1186	1251	1241	12.92	15.8333	960	1226
G10090_20129	66082	Abhd6	71.3	32.31	52.78	74.06	112.5	73.63	3447	1521	2576	3736	5725	3645	52.13	86.73	2514.67	4368.67
G10090_24518	64296	Abhd8	8.99	0.02	6.18	10.15	13.52	2.18	417	1	291	491	658	104	5.06333	8.61667	236.333	417.667
G10090_3366	11308	Abi1	65.82	51.32	59.73	65.09	79.23	50.92	4969.55	3712.36	4542.53	5065.35	6148.56	3883.6	58.9567	65.08	4408.15	5032.5
G10090_154	329165	Abi2	23.15	16.23	12.98	18.97	13.93	16.96	3280.55	1962.24	1825.97	2848	2115.16	2364.8	17.4533	16.62	2356.25	2442.65
G10090_6078	66610	Abi3	0.01	0.36	1.36	0.12	0.71	0.24	1	14	206	19	111	37	0.576667	0.356667	73.6667	55.6667
G10090_5196	320712	Abi3bp	0	0.01	0.13	0.64	0	0	0	1	12	86	0	0	0.0466667	0.213333	4.33333	28.6667
G10090_177	11350	Abl1	0.02	1.26	0.36	2.65	0.86	1.26	4.09	177.18	55.1	395.95	131.02	187.03	0.546667	1.59	78.79	238
G10090_3947	11352	Abl2	2.01	2.21	1.06	1.57	2.02	1.89	505.91	545.78	273	419.98	537	490	1.76	1.82667	441.563	482.327
G10090_123	226251	Ablim1	14.87	14.75	21.18	24.25	24.28	12.33	2211	2156	3212	3789	3807	1890	16.9333	20.2867	2526.33	3162
G10090_3506	231148	Ablim2	1.43	0	1.18	0.55	0.34	0.08	114	0	97	48	29	8	0.87	0.323333	70.3333	28.3333
G10090_7855	319713	Ablim3	0	0.05	0.2	1.25	0.36	0.77	0	4	21	106	31	64	0.0833333	0.793333	8.33333	67
G10090_21872	109934	Abr	14.47	16.13	17.22	14.54	20.8	7.61	1297	1397	1622	1411	2104	691	15.94	14.3167	1438.67	1402
G10090_25864	223513	Abra	0	0	0	0.49	0	0.05	0	0	0	21	0	2	0	0.18	0	7.66667
G10090_12975	73112	Abracl	8.13	6.46	5.91	6.32	10.72	1.49	133	112	104	112	185	27	6.83333	6.17667	116.333	108
G10090_4428	70681	Abraxas1	24.96	25.83	16.17	13.3	21.9	17.28	1155	1200	834	726	1133	881	22.32	17.4933	1063	913.333
G10090_33021	109359	Abraxas2	22.7	7.01	7.09	15.22	11.58	17.37	1556	471	494	1089	834	1224	12.2667	14.7233	840.333	1049
G10090_20191	30946	Abt1	9.88	5.33	4.57	5.28	4.25	2.69	1053.02	556.99	494.99	588.06	476.97	295.4	6.59333	4.07333	701.667	453.477
G10090_2380	80283	Abtb1	4.65	0	4.4	7.26	3.3	2.51	211	0	196	333	156	113	3.01667	4.35667	135.667	200.667
G10090_29065	99382	Abtb2	1.74	0.5	6.28	2.21	2.88	4.79	190	54	697	252	330	538	2.84	3.29333	313.667	373.333
G10090_3557	113868	Acaa1a	30.02	37.46	53.13	44.4	42.25	17.79	1227	1499.41	2209.76	1893.83	1800	746.16	40.2033	34.8133	1645.39	1480
G10090_14355	235674	Acaa1b	0	1.66	3.26	0.03	0	0.69	0	54.59	124.04	1.17	0	24.84	1.64	0.24	59.5433	8.67
G10090_9979	52538	Acaa2	81.63	69.11	92.72	101.77	95.31	101.84	2820	2339	3252	3668	3451	3611	81.1533	99.64	2803.67	3576.67
G10090_16531	107476	Acaca	2.69	0.16	1.64	2.29	0.86	0.95	589	33	357	497	188	203	1.49667	1.36667	326.333	296
G10090_8498	100705	Acacb	1.22	0	0.56	0.49	0.63	0.1	242	0	113	102	131	20	0.593333	0.406667	118.333	84.3333
G10090_3233	71985	Acad10	7.52	0.89	0.84	1.38	1.47	5.71	430.19	43	55.62	73.95	75.52	301.94	3.08333	2.85333	176.27	150.47
G10090_29772	102632	Acad11	6.38	20.81	19.17	7.54	9.99	15.41	508	1624	1551	627	836	1261	15.4533	10.98	1227.67	908
G10090_16367	338350	Acad12	0.25	0.02	1.52	0.04	1.42	0.04	13.81	1	86.38	2.05	83.48	2.06	0.596667	0.5	33.73	29.1967
G10090_314	66948	Acad8	22.62	16.39	33.5	32.7	39.45	29.81	1454	1065	2061	2021	2383	1860	24.17	33.9867	1526.67	2088
G10090_26499	229211	Acad9	11.97	13.97	11.27	20.01	18.04	16.77	1074.65	1278.45	1069.87	1891.95	1700.59	1597.38	12.4033	18.2733	1140.99	1729.97
G10090_20117	11363	Acadl	41.33	100.78	52.64	63.54	60.17	49.72	1879	4490	2431	3015	2871	2322	64.9167	57.81	2933.33	2736
G10090_12266	11364	Acadm	147.87	101.57	130.83	138.3	130.32	139.1	7134	4802	6412	6964	6600	6894	126.757	135.907	6116	6819.33
G10090_33768	11409	Acads	3.44	5.06	1.67	5.54	6.78	5.68	150	216	74	252	310	254	3.39	6	146.667	272
G10090_22833	66885	Acadsb	63.53	46.98	62.72	63.1	64.27	75.61	5057	3666	5074	5244	5378	6188	57.7433	67.66	4599	5603.33
G10090_31438	11370	Acadvl	57.45	31.04	70.03	85.22	92.52	55.97	2948	1561	3651	4565	4985	2951	52.84	77.9033	2720	4167
G10090_19181	11595	Acan	0.36	0.11	0.05	0	0.14	0	63	20	9	0	26	0	0.173333	0.0466667	30.6667	8.66667
G10090_11588	216859	Acap1	1.13	0	0.05	0.44	0	0.02	54	0	3	27	0	1	0.393333	0.153333	19	9.33333
G10090_15282	78618	Acap2	13.71	8.67	7.42	9.87	14.18	13.06	2163	1329	1221	1769	2416	2132	9.93333	12.37	1571	2105.67
G10090_17739	140500	Acap3	1.48	0.12	0.85	2.01	1.07	0.42	140	11	82	199	108	41	0.816667	1.16667	77.6667	116
G10090_8266	110446	Acat1	95.03	79.79	83.88	81.97	78.21	77.41	7622	6273	6838	6865	6595	6384	86.2333	79.1967	6911	6614.67
G10090_14772	110460	Acat2	182.98	186.39	207.96	223.18	213.15	237.27	8890.47	8874.91	10264	11318.2	10871.8	11842.9	192.443	224.533	9343.13	11344.3
G10090_18190	224530	Acat3	16.69	26.53	23.03	20.78	12.75	18.01	776.39	1209.35	1088.36	1008.57	622.29	860.37	22.0833	17.18	1024.7	830.41
G10090_32267	170760	Acbd3	13.44	10.47	7.35	6.69	8.98	6.98	1110	848	617	577	780	593	10.42	7.55	858.333	650
G10090_6154	67131	Acbd4	2.04	3.78	4.07	11.13	6.65	2.87	99	180	201	564	339	143	3.29667	6.88333	160	348.667
G10090_5645	74159	Acbd5	45.05	34.5	49.94	32.01	32.92	44.86	3903	2930	4403	2902	2998	3993	43.1633	36.5967	3745.33	3297.67
G10090_8439	72482	Acbd6	5.97	2.95	8.93	5.27	1.98	3.75	133	99	249	141	74	86	5.95	3.66667	160.333	100.333
G10090_12027	78245	Acbd7	4.81	5.01	5.02	1.83	3.24	3.02	53	54	56	21	37	34	4.94667	2.69667	54.3333	30.6667
G10090_2548	329470	Accs	1.59	1.46	0.54	3.36	2.01	2.98	150	135	46	320	203	249	1.19667	2.78333	110.333	257.333
G10090_17297	381411	Accsl	0	0	0	0	0.14	0	0	0	0	0	11	0	0	0.0466667	0	3.66667
G10090_2669	497652	Acd	14.51	2.35	14.03	18.78	12.65	4.89	428	78	453	635	439	170	10.2967	12.1067	319.667	414.667
G10090_13767	11421	Ace	1.24	0.1	0.3	0.94	0.24	0.01	93	8	23	93	19	1	0.546667	0.396667	41.3333	37.6667
G10090_18076	70008	Ace2	3.12	0	13.35	10.07	9	6.33	254	0	1103	855	769	529	5.49	8.46667	452.333	717.667
G10090_24954	171168	Acer1	0.09	0.06	0.1	0.18	0.07	0.02	5.01	3.37	5.65	10.61	4.08	1.02	0.0833333	0.09	4.67667	5.23667
G10090_1177	230379	Acer2	2.42	4.14	7.09	5.12	6.49	2.18	182.07	322.86	538.33	429.25	569.57	180.85	4.55	4.59667	347.753	393.223
G10090_17711	66190	Acer3	13.35	14.35	15.73	15.87	13.81	20.49	1289	1356	1549	1605	1405	2042	14.4767	16.7233	1398	1684
G10090_710	11423	Ache	0	0.93	0	1.67	0.74	1.52	0	47	0	91	40	81	0.31	1.31	15.6667	70.6667
G10090_4149	56215	Acin1	8.22	15.33	13.14	6.39	10.56	6.01	461.06	839	755.22	419.93	743.38	344	12.23	7.65333	685.093	502.437
G10090_24170	13349	Ackr1	2.21	11.34	2.67	1.1	0.11	3.09	58	291	71	30	3	83	5.40667	1.43333	140	38.6667
G10090_23466	12778	Ackr3	26.58	18.8	31.6	35.92	38.7	30.68	1267	878	1530	1787	1936	1502	25.66	35.1	1225	1741.67
G10090_8847	252837	Ackr4	0	0	0.09	0	0.1	0.45	0	0	11	0	13	26	0.03	0.183333	3.66667	13
G10090_11159	104112	Acly	21.76	5.92	26.93	20.61	17.36	18.83	2289	610	2889	2275	1922	2044	18.2033	18.9333	1929.33	2080.33
G10090_28060	266645	Acmsd	0.17	0.2	0.06	0.1	0.12	0.17	9.14	10.56	3.04	5.47	6.65	9.31	0.143333	0.13	7.58	7.14333
G10090_3226	230161	Acnat1	0.06	0.01	0.8	0.03	1.49	0.07	6.97	1	98.35	4.02	189.31	8.64	0.29	0.53	35.44	67.3233
G10090_1530	11428	Aco1	12.76	4.48	11.74	23.5	17.55	12.17	1318	454	1233	2534	1906	1293	9.66	17.74	1001.67	1911
G10090_20134	11429	Aco2	99.2	34.94	106.73	154.85	117.25	77.3	6493.36	2241.7	7099.56	10581.9	8065	5200.76	80.29	116.467	5278.21	7949.22
G10090_32965	26897	Acot1	22.65	18.47	28.9	32.83	24.56	17.87	815.18	651.19	1055.99	1232.72	926.29	660.19	23.34	25.0867	840.787	939.733
G10090_23441	64833	Acot10	0	0.03	0	0	0.03	0	0	1	0	0	1	0	0.01	0.01	0.333333	0.333333
G10090_16018	329910	Acot11	11.6	5.21	9.98	10.75	15.69	6.33	1561	688	1369	1528	2234	877	8.93	10.9233	1206	1546.33
G10090_12288	74156	Acot12	0	0	0	0	1.07	0	0	0	0	0	81	0	0	0.356667	0	27
G10090_31282	66834	Acot13	161.57	218.2	184.47	148.24	149.88	184.27	2376	3139	2747	2270	2293	2770	188.08	160.797	2754	2444.33
G10090_23161	171210	Acot2	155.49	222.34	142.62	108.51	90.5	199.31	8025.1	11245.8	7477.64	5845.23	4904.43	10568.8	173.483	132.773	8916.18	7106.14
G10090_9481	171281	Acot3	1.1	0	0.02	1.55	0	0	67.54	0	1	99.34	0	0	0.373333	0.516667	22.8467	33.1133
G10090_10137	171282	Acot4	0	0	0.49	0.34	0	0	0	0	27	16	0	0	0.163333	0.113333	9	5.33333
G10090_5087	217698	Acot5	17.55	0.36	6.66	5.73	9.6	0.97	570.18	12.02	220.37	196.71	331.28	32.05	8.19	5.43333	267.523	186.68
G10090_11269	217700	Acot6	0	2.36	0.53	0.77	0.38	0.07	0	98	23	34	17.01	3	0.963333	0.406667	40.3333	18.0033
G10090_5805	70025	Acot7	25.75	23.18	13.84	18.89	13.09	10.07	837	743	487	658	474	357	20.9233	14.0167	689	496.333
G10090_15806	170789	Acot8	8.02	0	7.14	6.15	5.58	5.86	211	0	180.51	161.04	157.37	184.2	5.05333	5.86333	130.503	167.537
G10090_11507	56360	Acot9	40.58	23.34	12.39	12.18	15.28	16.73	1651	935	512	517	652	699	25.4367	14.73	1032.67	622.667
G10090_7035	11430	Acox1	36.98	17.42	27.65	37.11	30.23	17.87	3524	1627	2677	3693	3018	1751	27.35	28.4033	2609.33	2820.67
G10090_733	93732	Acox2	0	0	0	3.07	1.04	0.02	0	0	0	197	65	1	0	1.37667	0	87.6667
G10090_1499	80911	Acox3	3.42	0.74	1.96	2.77	1.59	1.62	338	83	199	290	170	179	2.04	1.99333	206.667	213
G10090_2728	11431	Acp1	29.86	32.14	33.87	34.42	19.23	34.67	2183	2320	2533.03	2643	1490	2588	31.9567	29.44	2345.34	2240.33
G10090_216	11432	Acp2	6.77	21.2	18.9	19.13	18.51	14.74	753.98	2315.35	2103.12	2204.28	2113.75	1689.01	15.6233	17.46	1724.15	2002.35
G10090_4334	11433	Acp5	0.06	0	0.03	0.03	0	0.03	2	0	1	1	0	1	0.03	0.02	1	0.666667
G10090_10316	66659	Acp6	3.43	4.21	10.86	15.64	16.41	11.79	140	157	441	658	685	481	6.16667	14.6133	246	608
G10090_1029	56318	Acpp	0	0	0.01	0.01	0	0	0	0	1	1	0	0	0.00333333	0.00333333	0.333333	0.333333
G10090_2915	11434	Acr	0.01	0	0.62	0.01	0	0.01	1.01	0	20	0.99	0	1.95	0.21	0.00666667	7.00333	0.98
G10090_20967	54137	Acrbp	0.25	7.9	5.82	0.77	3.81	1.03	11	283	198	33	151	39	4.65667	1.87	164	74.3333
G10090_14380	94180	Acsbg1	133.91	87.57	174.73	284.15	246.05	177.88	9197	6083	12252	20230	17619	12629	132.07	236.027	9177.33	16826
G10090_20796	328845	Acsbg2	0	0	0	0.02	0	0	0	0	0	1	0	0	0	0.00666667	0	0.333333
G10090_815	264895	Acsf2	1.02	0.17	0.42	1.47	0.39	0.49	74	12	31	112	30	37	0.536667	0.783333	39	59.6667
G10090_7161	257633	Acsf3	4.21	0.02	2.39	0.15	1.62	1.64	218	1	124	8	87	86	2.20667	1.13667	114.333	60.3333
G10090_5280	14081	Acsl1	0.01	4.42	2.91	9.16	2.85	1.45	1	392	276	880	272	138	2.44667	4.48667	223	430
G10090_15622	74205	Acsl3	233.27	231.02	311.65	232.85	204.51	265.4	21396.8	20441.7	29232	22416	19738.1	24979.2	258.647	234.253	23690.2	22377.8
G10090_9810	50790	Acsl4	18.36	46.58	21.6	16.63	12.89	25.97	2195	5460	2626	2078	1622	3194	28.8467	18.4967	3427	2298
G10090_6224	433256	Acsl5	6.34	18.31	11.08	11.16	16.85	1.72	410	1154	734	816	1213	123	11.91	9.91	766	717.333
G10090_4510	216739	Acsl6	111.12	105.82	143.81	147.85	152.13	91.81	10237	8186	12295	12973	13625	8752	120.25	130.597	10239.3	11783.3
G10090_4108	20216	Acsm3	0.02	0	0	0	0	0	1.12	0	0	0	0	0	0.00666667	0	0.373333	0
G10090_24166	68738	Acss1	19.71	13.24	41.93	48.35	43.4	42.88	1687	1111	3648	4321	3906	3774	24.96	44.8767	2148.67	4000.33
G10090_999	60525	Acss2	44.93	22.01	61.52	75.96	80.75	53.97	2821	1321	3996	5051	5551	3520	42.82	70.2267	2712.67	4707.33
G10090_16978	380660	Acss3	2.58	0.06	2.72	5.32	4.91	5.21	129	3	138	277	267	267	1.78667	5.14667	90	270.333
G10090_10741	11459	Acta1	0	4.91	0.98	0.28	0	0.03	0	164	34	10	0	1	1.96333	0.103333	66	3.66667
G10090_15182	11475	Acta2	73.7	97.65	61.64	45.47	29.88	15.62	3261	4110	2930	2161	1439	682	77.6633	30.3233	3433.67	1427.33
G10090_13074	11461	Actb	11646.6	15129.5	9080.94	9076.82	8450.38	11002.4	521589	663943	413076	424240	397139	506094	11952.4	9509.85	532869	442491
G10090_25112	11464	Actc1	0	0	0	0	1.42	0	0	0	0	0	50	0	0	0.473333	0	16.6667
G10090_32015	11465	Actg1	142.48	170.36	200.4	181.16	220.21	161.26	6339	7427	9056	8412	10281	7369	171.08	187.543	7607.33	8687.33
G10090_20508	56456	Actl6a	24.77	23.95	18.82	27.69	28.53	28.5	1139	1093	879	1330	1379	1346	22.5133	28.24	1037	1351.67
G10090_13798	83766	Actl6b	2.02	1.31	1.88	1.6	1.98	0.03	72	37	68	59	70	1	1.73667	1.20333	59	43.3333
G10090_22954	69481	Actl9	0	0	0	2.23	0	0	0	0	0	73	0	0	0	0.743333	0	24.3333
G10090_26	109711	Actn1	1.34	1.6	1.85	2.31	3	1.38	111	110	139	187	250	106	1.59667	2.23	120	181
G10090_2170	11472	Actn2	0	0	0.02	0	0.26	0.03	0	0	1	0	14	2	0.00666667	0.0966667	0.333333	5.33333
G10090_13860	11474	Actn3	0	0	0	0.78	0	0	0	0	0	56	0	0	0	0.26	0	18.6667
G10090_13150	60595	Actn4	8.83	7.65	5.4	19.94	17.6	4.67	767	681	482	1866	1625.9	436	7.29333	14.07	643.333	1309.3
G10090_5925	56444	Actr10	46.18	72.12	35.77	32.09	24.52	37.07	4435.03	6788.98	3491.45	3218.23	2476.29	3660.69	51.3567	31.2267	4905.15	3118.4
G10090_32256	54130	Actr1a	7.73	9.68	17.23	19.71	19.09	15.59	501	615	1135	1334	1300	1039	11.5467	18.13	750.333	1224.33
G10090_11365	226977	Actr1b	6.46	0.02	1.05	15.45	8.54	7.41	306	1	52	768	410	370	2.51	10.4667	119.667	516
G10090_6783	66713	Actr2	206.67	311.7	150.99	135.3	136.27	201.41	18068	26713	13417	12351	12528	18106	223.12	157.66	19399.3	14328.3
G10090_4594	74117	Actr3	39.69	94.7	68.33	63.72	62.29	53.79	2406	5630	4210	4048	3972	3368	67.5733	59.9333	4082	3796
G10090_14889	242894	Actr3b	10.72	23.23	23.08	20.5	15.15	28.46	531	1039	1113	1023	777	1356	19.01	21.37	894.333	1052
G10090_2513	109275	Actr5	3.93	5.5	1.23	3.88	4.56	1.57	132	181	43	163	166	54	3.55333	3.33667	118.667	127.667
G10090_3283	67019	Actr6	71.78	139.88	76.66	67.12	56.96	81.45	2851	5437	3067	2771	2355	3317	96.1067	68.51	3785	2814.33
G10090_7222	56249	Actr8	18.79	23.12	21.03	18.74	27.63	28	1061	1128	1062	998	1441	1429	20.98	24.79	1083.67	1289.33
G10090_24704	76652	Actrt3	0	0	0	0	0.71	0	0	0	0	0	33	0	0	0.236667	0	11
G10090_10635	11477	Acvr1	10.33	10.46	8.5	8.02	5.81	1.81	678	673	567	554	401	122	9.76333	5.21333	639.333	359
G10090_28845	11479	Acvr1b	0.51	0	0.09	0.06	0.22	0	40	0	7	5	18	0	0.2	0.0933333	15.6667	7.66667
G10090_9905	269275	Acvr1c	1.7	1.74	0.84	0.57	0.51	0.76	293	294	147	103	92	134	1.42667	0.613333	244.667	109.667
G10090_26977	11480	Acvr2a	1.61	8.45	5.94	4.34	2.46	9.7	171.36	1130.62	799.52	590.26	352.8	1265.75	5.33333	5.5	700.5	736.27
G10090_25429	11481	Acvr2b	1.53	0.31	1.45	1.36	1.67	2.76	392	52	378	281	265	728	1.09667	1.93	274	424.667
G10090_13020	11482	Acvrl1	3.14	2.26	6.31	3.57	5.41	1.02	267	188	551	319	489	89	3.90333	3.33333	335.333	299
G10090_26799	109652	Acy1	5.7	0.71	5.53	8.25	8.93	4.52	189	23	186	286	311	154	3.98	7.23333	132.667	250.333
G10090_13682	71670	Acy3	0	1.23	3.66	1.43	4.1	1.32	0	27	109	39	103	29	1.63	2.28333	45.3333	57
G10090_24333	66204	Acyp1	94.88	79.61	67.45	51.72	56.2	69.36	1307	1073	940	742	804	976	80.6467	59.0933	1106.67	840.667
G10090_20859	75572	Acyp2	31.71	49.49	44.65	36.92	33.59	28.67	454	694	647	550	499	419	41.95	33.06	598.333	489.333
G10090_12587	11486	Ada	4.55	0	0	0	0.02	0.02	180	0	0	0	1	1	1.51667	0.0133333	60	0.666667
G10090_2410	75894	Adal	6.73	8.78	13.77	19.43	17.91	6.57	343	496.31	759.89	1170.19	1054.13	390.27	9.76	14.6367	533.067	871.53
G10090_11053	11487	Adam10	57.91	121.99	65.62	58.58	68.57	77.15	6388	13193	7359	6749	7958	8754	81.84	68.1	8980	7820.33
G10090_2607	11488	Adam11	0.9	2.81	0.86	4.51	2.55	2.94	100	305	96	531	295	337	1.52333	3.33333	167	387.667
G10090_13518	11489	Adam12	0	0.01	0.24	0.17	0	0	0	1	46	32	0	0	0.0833333	0.0566667	15.6667	10.6667
G10090_6173	11490	Adam15	8.24	0.1	5.24	7.1	7.71	1.35	564	7	368	514	569	99	4.52667	5.38667	313	394
G10090_18358	11491	Adam17	10.34	6.73	9.16	13.58	10.2	8.95	1101	703	993	1510	1143	980	8.74333	10.91	932.333	1211
G10090_11899	13524	Adam18	0	0	0	0	1.46	0	0	0	0	0	85	0	0	0.486667	0	28.3333
G10090_16695	11492	Adam19	0.01	0	0.05	0.53	0.01	0.7	1	0	7	69	1	90	0.02	0.413333	2.66667	53.3333
G10090_33802	280668	Adam1a	4.63	7.95	5.06	2.99	2.84	2.97	340	572	377	229	219	224	5.88	2.93333	429.667	224
G10090_20047	56622	Adam21	4.4	0	0	0	0	0	304	0	0	0	0	0	1.46667	0	101.333	0
G10090_2930	11496	Adam22	12.3	5.69	6.1	14.07	12.64	9.01	2719	1234	1260	3236	2893	2013	8.03	11.9067	1737.67	2714
G10090_5453	23792	Adam23	9.07	8.41	4.65	4.18	3.72	7.67	1360	1225	707	651	583	1182	7.37667	5.19	1097.33	805.333
G10090_15368	13522	Adam28	0.12	0.26	0.26	0.14	0.19	0.25	11.25	24.98	25.46	14.22	19.19	24.69	0.213333	0.193333	20.5633	19.3667
G10090_5017	11497	Adam3	0	0	0	0.3	0	0.02	0	0	0	13	0	1	0	0.106667	0	4.66667
G10090_22989	353188	Adam32	0	0	0.06	0	0	0	0	0	3	0	0	0	0.02	0	1	0
G10090_29956	11498	Adam4	0	0	0	0.7	1.01	0	0	0	0	45	65	0	0	0.57	0	36.6667
G10090_1204	11499	Adam5	8.96	0.56	5.33	3.19	1.04	2.6	555	36	341	217	72	167	4.95	2.27667	310.667	152
G10090_8199	11501	Adam8	0	1.44	0	0.3	0.82	0	0	105	0	23	64	0	0.48	0.373333	35	29
G10090_10278	11502	Adam9	7.89	10.92	5.89	8.57	9.22	5.28	761	1032	577	863	935	524	8.23333	7.69	790	774
G10090_23993	11504	Adamts1	12.17	6.3	8.82	8.28	6.75	4.57	1425	723	1050	1012	831	550	9.09667	6.53333	1066	797.667
G10090_2523	224697	Adamts10	1.52	0.06	1.93	1.25	3.27	0.25	115	4	150	128	325	19	1.17	1.59	89.6667	157.333
G10090_8426	239337	Adamts12	0	0	0	0	0.19	0	0	0	0	0	30	0	0	0.0633333	0	10
G10090_492	279028	Adamts13	2.14	3.08	2.01	2.06	1.97	1.39	175.79	249	169.3	176.27	170.16	117.23	2.41	1.80667	198.03	154.553
G10090_10476	237360	Adamts14	0	0	0.13	0	0	0	0	0	17	0	0	0	0.0433333	0	5.66667	0
G10090_978	235130	Adamts15	0	0	0	0	0	0.64	0	0	0	0	0	77	0	0.213333	0	25.6667
G10090_3588	271127	Adamts16	2.83	1.75	1.29	0.27	0	1.48	255	203	114	34	0	124	1.95667	0.583333	190.667	52.6667
G10090_18549	233332	Adamts17	0	0	0	0	0.2	0	0	0	0	0	17	0	0	0.0666667	0	5.66667
G10090_8504	208936	Adamts18	0.73	2.21	0.36	0.59	0.11	0.69	89	259	49	74	14	85	1.1	0.463333	132.333	57.6667
G10090_6819	240322	Adamts19	0	0	1.15	0	0.01	0.9	0	0	111	0	1	105	0.383333	0.303333	37	35.3333
G10090_15973	216725	Adamts2	0.03	0.01	0.5	0.3	0.02	0.21	4.08	2.02	82.34	50.97	2.68	34.18	0.18	0.176667	29.48	29.2767
G10090_370	223838	Adamts20	13.85	14.01	9.48	4.13	3.43	6.56	2270	2240	1568	702	562	1106	12.4467	4.70667	2026	790
G10090_24364	330119	Adamts3	3.4	12.27	1.98	3.22	3.39	4.64	622	2199	368	615	650	873	5.88333	3.75	1063	712.667
G10090_14611	23794	Adamts5	0.2	0	0.25	0.32	0.03	0.65	39	0	49	66	6	131	0.15	0.333333	29.3333	67.6667
G10090_22458	108154	Adamts6	1.37	4.98	0.24	3	4.31	4.94	171	591	35	417	599	698	2.19667	4.08333	265.667	571.333
G10090_3706	108153	Adamts7	0	0	0.01	0.07	0.07	0	0	0	1	5	5	0	0.00333333	0.0466667	0.333333	3.33333
G10090_24653	30806	Adamts8	1.55	0	0	0	0	0.69	166	0	0	0	0	76	0.516667	0.23	55.3333	25.3333
G10090_8805	101401	Adamts9	1.18	1.97	1.29	1.5	2.04	2.93	178	348	195	231	348	455	1.48	2.15667	240.333	344.667
G10090_1556	77739	Adamtsl1	0	0.01	0	0.33	0.08	0	0	1	0	66	16	0	0.00333333	0.136667	0.333333	27.3333
G10090_4695	77794	Adamtsl2	1.86	0	0	0.73	0.02	0	143	0	0	59	2	0	0.62	0.25	47.6667	20.3333
G10090_13595	269959	Adamtsl3	1.05	7.4	0.85	1.78	2.03	5.15	185	1274	151	327	376	930	3.1	2.98667	536.667	544.333
G10090_20758	229595	Adamtsl4	1.21	0.02	0.65	1.32	0.03	0.2	79	2	43	97	2	14	0.626667	0.516667	41.3333	37.6667
G10090_97	66548	Adamtsl5	0.24	0	0.98	1.48	0.11	0.6	16	0	72	91	8	41	0.406667	0.73	29.3333	46.6667
G10090_5651	231821	Adap1	0	0	0	0.78	0.11	1.23	0	0	0	41	6	65	0	0.706667	0	37.3333
G10090_6488	216991	Adap2	5	0.88	8.63	7.06	14.47	5.7	185	32	342	274	558	252	4.83667	9.07667	186.333	361.333
G10090_18439	56417	Adar	2.12	0	0.98	2.98	1.5	1.22	297	0	140	440	221	176	1.03333	1.9	145.667	279
G10090_118	110532	Adarb1	0.1	2.92	0.34	0.94	0.76	0.56	19	459.03	55	162	129	97	1.12	0.753333	177.677	129.333
G10090_9463	94191	Adarb2	0.48	0.91	0.34	1.48	0.41	0.35	54.47	100.47	38.99	176.08	49.02	41.02	0.576667	0.746667	64.6433	88.7067
G10090_3960	30947	Adat1	0.47	0.01	1.1	1.01	2.81	2.07	35	1	84	79	216	158	0.526667	1.96333	40	151
G10090_18308	66757	Adat2	0.03	4.38	0.09	3.87	1.42	0.64	1.01	143.3	3.1	134.96	23.14	10.07	1.5	1.97667	49.1367	56.0567
G10090_21651	100113398	Adat3	0	0	1.52	0	0.03	0	0	0	50	0	1	0	0.506667	0.01	16.6667	0.333333
G10090_6345	72113	Adck1	7.55	3.32	9.19	9.12	4.34	11.94	506	152	461	502	237	630	6.68667	8.46667	373	456.333
G10090_21937	57869	Adck2	1.14	0.36	1.73	5.24	4.43	1.57	96	30	148	461	391	136	1.07667	3.74667	91.3333	329.333
G10090_12960	268822	Adck5	4.98	0	2.38	1.77	6.23	1.88	237	0	115	88	311	92	2.45333	3.29333	117.333	163.667
G10090_21982	432530	Adcy1	5.62	4.85	2.27	5.06	5.82	2.59	1669	1413	684	1569	1820	791	4.24667	4.49	1255.33	1393.33
G10090_9508	271639	Adcy10	0.65	0	0.04	0	0.04	0	104	0	3	0	7	0	0.23	0.0133333	35.6667	2.33333
G10090_13045	210044	Adcy2	24.47	12.53	20.83	18.61	7.77	13.76	2339	1235	2131	1956	823	1424	19.2767	13.38	1901.67	1401
G10090_13338	104111	Adcy3	1.25	0	1.01	2.41	1.78	0.8	129.98	0	107.2	262.12	195.66	85.99	0.753333	1.66333	79.06	181.257
G10090_18268	104110	Adcy4	0.15	0.09	0.08	2.82	5.91	1.68	10	5	5	195	460	102	0.106667	3.47	6.66667	252.333
G10090_17933	224129	Adcy5	0	0	0.56	0.01	0.31	0.11	0	0	69	1	39	14	0.186667	0.143333	23	18
G10090_5697	11512	Adcy6	1.83	0.01	3.15	1.76	2.5	0.57	259	2	457	260	372	83	1.66333	1.61	239.333	238.333
G10090_51	11513	Adcy7	0.39	0.71	0.29	1.7	0.23	0	35	59	38	245	27	0	0.463333	0.643333	44	90.6667
G10090_13442	11514	Adcy8	3.64	0.34	3.16	5.91	5.37	5.27	389	32	360	664	580	566	2.38	5.51667	260.333	603.333
G10090_11353	11515	Adcy9	5.41	1.48	2.73	3	3.86	0.92	945	254	485	550	719	166	3.20667	2.59333	561.333	478.333
G10090_5315	11516	Adcyap1	0.71	0	0	0	0	0	33	0	0	0	0	0	0.236667	0	11	0
G10090_14303	11517	Adcyap1r1	23.69	10.02	26.75	21.46	20.42	15.5	3513	1459	4044	3353	3203	2365	20.1533	19.1267	3005.33	2973.67
G10090_1982	11518	Add1	25.05	13.97	20.82	30.12	18.35	15.74	2339	1280	1977	2936	1820	1519	19.9467	21.4033	1865.33	2091.67
G10090_3078	11519	Add2	1	2.8	0.11	1.42	1.55	0.62	149	530	22	286	315	123	1.30333	1.19667	233.667	241.333
G10090_5372	27360	Add3	29.77	39.86	50.93	50.21	51.14	45.33	3067	3979	5350	5430	5569	4803	40.1867	48.8933	4132	5267.33
G10090_12673	215772	Adgb	8.03	5.41	3.54	7.32	2.92	4.19	928	591	423	1000	410	475	5.66	4.81	647.333	628.333
G10090_6849	52389	Adgra1	5.56	8.68	2.03	4.6	3.71	2.54	632	823	235	538	436	294	5.42333	3.61667	563.333	422.667
G10090_12598	78560	Adgra2	0.01	0.02	0.59	0.3	0.7	0.43	1	3	79	41	98	58	0.206667	0.476667	27.6667	65.6667
G10090_24613	70693	Adgra3	1.11	5.17	5.33	6.19	4.23	2.07	119	543	580	692	476	228	3.87	4.16333	414	465.333
G10090_13182	107831	Adgrb1	0.5	0.3	1	1.04	0.44	0.56	69	42	141	150	64	80	0.6	0.68	84	98
G10090_2802	230775	Adgrb2	0.96	1.86	0.72	2.26	1.35	0.58	109	207	83	268	161	69	1.18	1.39667	133	166
G10090_6507	210933	Adgrb3	6.61	7.26	16.52	18.04	11.95	14.67	608	731	1552	1867	1231	1428	10.13	14.8867	963.667	1508.67
G10090_8995	243277	Adgrd1	0	0	0.5	0	0.13	0	0	0	52	0	14	0	0.166667	0.0433333	17.3333	4.66667
G10090_17329	13733	Adgre1	0	2.84	1.97	2.97	0	0	0	188	139	237	0	0	1.60333	0.99	109	79
G10090_5558	26364	Adgre5	6.55	8.92	7.23	15.8	12.1	8.07	460	606	524	1209	903	606	7.56667	11.99	530	906
G10090_13665	435529	Adgrf2	0	0	0	0.01	0	0	0	0	0	1	0	0	0	0.00333333	0	0.333333
G10090_17685	381628	Adgrf3	0	0.01	0	0	0	0	0	1	0	0	0	0	0.00333333	0	0.333333	0
G10090_8282	224792	Adgrf5	13.34	15.18	16.86	27.41	35.79	11.68	1932	2415	2561	4349	5888	1663	15.1267	24.96	2302.67	3966.67
G10090_343	14766	Adgrg1	9.37	9.42	13.9	65.71	55.99	33.17	784	764	1165	5658	4943	2869	10.8967	51.6233	904.333	4490
G10090_8566	237175	Adgrg2	0	0.69	0	0.43	0	0	0	77	0	50	0	0	0.23	0.143333	25.6667	16.6667
G10090_2519	54672	Adgrg3	0	0	0.02	0.02	1.57	0.02	0	0	1	1	95	1	0.00666667	0.536667	0.333333	32.3333
G10090_656	382045	Adgrg5	0	0	0	0.01	0	0	0	0	0	1	0	0	0	0.00333333	0	0.333333
G10090_5747	215798	Adgrg6	0	0.01	0.48	0	0	0	0	1	76	0	0	0	0.163333	0	25.6667	0
G10090_8028	330814	Adgrl1	3.54	5.37	6.48	11.83	11.24	8.45	520	881	1051	2049	1857	1477	5.13	10.5067	817.333	1794.33
G10090_96	99633	Adgrl2	2.2	9.99	4.88	7.68	4.41	2.32	310	1365	688	1079	649	334	5.69	4.80333	787.667	687.333
G10090_2457	319387	Adgrl3	5.29	5.56	5.32	5.58	3.66	7.77	1686	1565	1584	1700	922	2191	5.39	5.67	1611.67	1604.33
G10090_30760	170757	Adgrl4	21.88	61.76	37.72	44.71	74.47	25.94	2146	5938	3761	4579	7682	2616	40.4533	48.3733	3948.33	4959
G10090_5542	110789	Adgrv1	1.41	1.17	0.62	0.61	1.14	0.83	661	477	298	298	539	401	1.06667	0.86	478.667	412.667
G10090_20533	11522	Adh1	0.1	34.51	9.37	15.59	7.23	14.06	3	1031	290	496	231	440	14.66	12.2933	441.333	389
G10090_18170	26876	Adh4	0	0	0	0	0.03	0	0	0	0	0	1	0	0	0.01	0	0.333333
G10090_3568	11532	Adh5	31.12	27.94	45.84	55.98	63.04	56.95	1154	1015	1726	2166	2451	2168	34.9667	58.6567	1298.33	2261.67
G10090_315	11529	Adh7	0	0.02	0	0	0	0	0	1	0	0	0	0	0.00666667	0	0.333333	0
G10090_23167	76187	Adhfe1	76.97	57.12	136.54	107.4	105.13	128.24	3979	2921	7296	5975	5905	6952	90.21	113.59	4732	6277.33
G10090_2746	104923	Adi1	12.44	12.56	15.92	24.18	16.45	20.26	483.02	477.8	628.04	980.03	669.83	807.95	13.64	20.2967	529.62	819.27
G10090_4054	72674	Adipor1	13.35	19.49	26.61	27.1	27.43	10.45	999	1416	2013	2109	2145	796	19.8167	21.66	1476	1683.33
G10090_481	68465	Adipor2	11.52	4.4	8.78	5.58	8.9	6.53	1090	408	844	551	885	635	8.23333	7.00333	780.667	690.333
G10090_5761	11534	Adk	282.44	219.7	315.11	266.02	285.72	292.18	11893	9067	13695	11781	12727	12732	272.417	281.307	11551.7	12413.3
G10090_33977	11535	Adm	18.55	0.29	5.82	13.75	19.73	9.85	587	9	187	454	654	320	8.22	14.4433	261	476
G10090_15539	11538	Adnp	24.1	3.11	15.66	17.51	13.58	20.58	2795	354	1846	2123	1658	2455	14.29	17.2233	1665	2078.67
G10090_976	240442	Adnp2	4.26	0	1.68	3.57	1.39	4.67	503	0	201	440	174	567	1.98	3.21	234.667	393.667
G10090_5546	211488	Ado	124.25	102.69	133.4	98.69	120.9	179.88	13213.3	10706	14421.8	10960.1	13525.5	19673.9	120.113	133.157	12780.4	14719.8
G10090_5007	11539	Adora1	1.22	1.38	6.25	6.9	5.43	2.61	136	148	772	868.89	660	293.12	2.95	4.98	352	607.337
G10090_18252	11540	Adora2a	0	0	0.67	0	0	1.19	0	0	40	0	0	56	0.223333	0.396667	13.3333	18.6667
G10090_31525	11541	Adora2b	34.08	18.85	30.64	28.08	29.33	14.2	1463	793	1336	1258	1321	626	27.8567	23.87	1197.33	1068.33
G10090_12575	11542	Adora3	0	0	0	0.5	0	0	0	0	0	29	0	0	0	0.166667	0	9.66667
G10090_16402	72141	Adpgk	18.9	3.8	13.48	15.58	18.95	6.75	1104	217	799	952	1165	408	12.06	13.76	706.667	841.667
G10090_17517	11544	Adprh	33.53	23.08	50.66	44.82	47.78	27.68	1226	827	1881	1710	1832	1039	35.7567	40.0933	1311.33	1527
G10090_7213	234072	Adprhl1	1.75	1.86	1.92	1.58	1.43	1.9	357.63	374.41	330.66	336.62	309.5	399.68	1.84333	1.63667	354.233	348.6
G10090_25245	100206	Adprhl2	10.98	0.33	13.11	8.57	2.19	2.46	344	10	417	280	72	79	8.14	4.40667	257	143.667
G10090_15128	66358	Adprm	8.56	1.09	13.5	14.15	13.1	15.46	280	36	452	494	446	545	7.71667	14.2367	256	495
G10090_2760	11549	Adra1a	0.51	0.95	4.43	1.23	1.73	2.55	133.16	110.12	621.61	255.34	518.48	589.48	1.96333	1.83667	288.297	454.433
G10090_4274	11548	Adra1b	0.04	0	0.22	0.01	0.09	0	3	0	18	1	7	0	0.0866667	0.0333333	7	2.66667
G10090_23327	11550	Adra1d	0	0	0	0	0	0.66	0	0	0	0	0	38	0	0.22	0	12.6667
G10090_17448	11551	Adra2a	0.6	0.11	1.27	1.45	1.24	1.28	54	10	117	137	118	119	0.66	1.32333	60.3333	124.667
G10090_31153	11553	Adra2c	0.53	0.01	0.08	0.63	0.28	0	40	1	6	50	22	0	0.206667	0.303333	15.6667	24
G10090_27039	11554	Adrb1	2.4	0.03	0.05	1.04	1.17	0.55	141	2	3	64	72	33	0.826667	0.92	48.6667	56.3333
G10090_29409	11555	Adrb2	2.78	0.1	9.66	4.24	5.91	6.04	148	5	523	236	331	331	4.18	5.39667	225.333	299.333
G10090_680	11556	Adrb3	2.52	0	0	0.58	0	0	171	0	0	41	0	0	0.84	0.193333	57	13.6667
G10090_5012	56436	Adrm1	67.11	17.92	57.55	71.92	58.81	38.1	2206	576	1925	2474	2029	1286	47.5267	56.2767	1569	1929.67
G10090_23314	11564	Adsl	12.56	11.31	22.16	12.49	20.91	16.53	1110.99	981.29	1992.42	1153.99	1945.55	1504.09	15.3433	16.6433	1361.57	1534.54
G10090_3846	11566	Adss	50.15	43.36	32.16	30.42	34.54	20.88	3023	2559	1968	1913	2189	1293	41.89	28.6133	2516.67	1798.33
G10090_25406	11565	Adssl1	0	0.05	2.2	2.37	2.63	0	0	2	93	103	115	0	0.75	1.66667	31.6667	72.6667
G10090_16053	109254	Adtrp	0	0	0	0	1.93	0	0	0	0	0	113	0	0	0.643333	0	37.6667
G10090_20061	11568	Aebp1	11.13	5.45	5.67	10.24	1.83	1.29	1082	520	561	1040	187	129	7.41667	4.45333	721	452
G10090_8051	11569	Aebp2	4.33	9.55	6.07	9.31	4.28	4.7	618	1152	805	1324	607	671	6.65	6.09667	858.333	867.333
G10090_19447	68048	Aen	22.73	5.56	21.9	24.58	21.43	16.89	1211	286	1180	1373	1192	916	16.73	20.9667	892.333	1160.33
G10090_2801	14797	Aes	10.05	9.45	13.69	25.68	16.71	5.48	340	313	470	906	592	190	11.0633	15.9567	374.333	562.667
G10090_33011	231201	AF366264	0.01	0	0.32	0.26	0.16	0.1	1	0	21.95	18.43	11.42	7	0.11	0.173333	7.65	12.2833
G10090_9806	209743	AF529169	0.29	0.01	0.22	0	0	0	29	1	37	0	0	0	0.173333	0	22.3333	0
G10090_14878	70292	Afap1	5.99	1.04	8.48	16.24	14.35	3.2	926	157	1333	2622	2334.1	508	5.17	11.2633	805.333	1821.37
G10090_18224	106877	Afap1l1	2.11	4.83	8.57	11.44	12.13	5.17	171	383	705	967	1032	430	5.17	9.58	419.667	809.667
G10090_9874	226250	Afap1l2	4.23	5	8.37	9.79	11.07	1.86	399	458	799	957	1091	182	5.86667	7.57333	552	743.333
G10090_2360	17356	Afdn	7.8	2.3	4.5	3.51	7.19	7.74	1802	407	929	660	1452	1487	4.86667	6.14667	1046	1199.67
G10090_16618	17355	Aff1	0.86	0.53	0.48	0.64	0.67	0.28	173	105	97	134	142	57	0.623333	0.53	125	111
G10090_19040	14266	Aff2	0.01	0	0.17	0.01	0.11	1.23	1	0	19	2	28	139	0.06	0.45	6.66667	56.3333
G10090_2068	16764	Aff3	0.08	2.59	0.92	1.01	2.07	0.93	17	445	164	184	401	168	1.19667	1.33667	208.667	251
G10090_21509	93736	Aff4	5.53	4.67	8.11	7.2	7.05	5.56	1355	1082	1972	1796	1757	1351	6.10333	6.60333	1469.67	1634.67
G10090_8445	215951	Afg1l	18.81	0.14	20.14	12.03	26.29	8.36	1169	8	1194	741	1640	517	13.03	15.56	790.333	966
G10090_22878	114896	Afg3l1	3.45	7.37	7.95	12.09	8.13	7.51	352	383	648	781	590	446	6.25667	9.24333	461	605.667
G10090_508	69597	Afg3l2	3.63	2.86	11.93	16.1	13.57	10.13	264	204	880	1329	1042	755	6.14	13.2667	449.333	1042
G10090_18672	280662	Afm	0	0	0.54	0	0	0.02	0	0	26	0	0	1	0.18	0.00666667	8.66667	0.333333
G10090_4784	71562	Afmid	3.21	0	0.35	0.43	2.13	2.52	171	0	19	24	121	138	1.18667	1.69333	63.3333	94.3333
G10090_1011	11576	Afp	0	0	0	0.02	0	0	0	0	0	1	0	0	0	0.00666667	0	0.333333
G10090_27895	216549	Aftph	12.95	15.61	11.33	9.64	11.55	17.08	1226	1449	1099	961	1151	1668	13.2967	12.7567	1258	1260
G10090_10432	11593	Aga	77.41	62.83	74.87	57.8	73.76	56.72	2179	1811	2206	1766	2202	1654	71.7033	62.76	2065.33	1874
G10090_28151	347722	Agap1	1.14	0.91	1.47	1	1.04	0.59	259	204	346	238	253	139	1.17333	0.876667	269.667	210
G10090_7305	216439	Agap2	0.78	0.87	0.34	0.51	0.47	0.62	94.97	103	41.86	65	60	81.01	0.663333	0.533333	79.9433	68.67
G10090_3610	213990	Agap3	5.23	0.7	6.03	5.68	3.92	5.04	315	44	382	369	266	312	3.98667	4.88	247	315.667
G10090_3965	271813	Agbl2	8.92	1.58	6.21	5.56	5.59	4.08	755	128	521	473	490	348	5.57	5.07667	468	437
G10090_1524	76223	Agbl3	5.01	4.98	3.3	4.01	4.15	1.5	324	204	180	196	142	123	4.43	3.22	236	153.667
G10090_124	78933	Agbl4	0.52	1.51	2.04	1.7	0.85	0.03	23	84	108	80	58	1	1.35667	0.86	71.6667	46.3333
G10090_3923	231093	Agbl5	0.03	0	1.3	0.88	1.03	0	2	0	99.12	72.08	85.11	0	0.443333	0.636667	33.7067	52.3967
G10090_6334	11596	Ager	1.78	4.9	1.91	3.15	0.94	0.13	55	155	62	105	30	4	2.86333	1.40667	90.6667	46.3333
G10090_72	15463	Agfg1	4.21	4.3	4.33	8.71	4.82	3.91	801	792	838	1489	958	755	4.28	5.81333	810.333	1067.33
G10090_11585	231801	Agfg2	0.52	0.89	0.96	2.8	0.29	0.96	36	59	67	197	21	68	0.79	1.35	54	95.3333
G10090_18736	66549	Aggf1	18.86	5.81	9.74	9.06	9.86	10.27	1458	440	765	731	801	816	11.47	9.73	887.667	782.667
G10090_2221	69923	Agk	25.65	10.96	43.93	42.63	33.86	36.61	1364	561	2438	2350	1867	2002	26.8467	37.7	1454.33	2073
G10090_22129	77559	Agl	4.46	2.6	3.51	6.36	5.12	3.93	754.71	593.88	635.56	1067.45	874.39	773.42	3.52333	5.13667	661.383	905.087
G10090_12925	319660	Agmo	23.64	34.95	52.34	29.17	33.17	27.3	1194	1730	2686	1538	1759	1417	36.9767	29.88	1870	1571.33
G10090_4763	236511	Ago1	4.14	2.23	3	3.63	4.88	2.37	690	364	508.45	631.38	861.68	407.01	3.12333	3.62667	520.817	633.357
G10090_20475	239528	Ago2	0.01	0	0.02	0.31	0.18	0.45	1	0	4	63	37	90	0.01	0.313333	1.66667	63.3333
G10090_8302	214150	Ago3	4.79	1.06	4.75	6.04	4.25	4.72	759	308	1226.55	1263.62	853.32	1019.99	3.53333	5.00333	764.517	1045.64
G10090_15348	76850	Ago4	0	0	0	1.57	1.2	0.58	0	0	0	258	199	93	0	1.11667	0	183.333
G10090_19110	55979	Agpat1	25.26	29.74	16.15	17.26	17.39	20.02	1147	1322	745	820	836	933	23.7167	18.2233	1071.33	863
G10090_7193	67512	Agpat2	0.38	0.07	3.54	1.52	2.67	1.08	11	2	104	49	81	32	1.33	1.75667	39	54
G10090_4053	28169	Agpat3	6.14	16.82	12.85	10.36	16.12	9.69	600	1891	1580	1443	1838	1358	11.9367	12.0567	1357	1546.33
G10090_12028	68262	Agpat4	16.18	15.58	19.08	33.95	36.25	9.23	720	670	862	1578	1690	421	16.9467	26.4767	750.667	1229.67
G10090_27918	52123	Agpat5	69.78	42.59	99.16	85.97	86.33	94.61	6373	3813	9205	8198	8291	8885	70.51	88.97	6463.67	8458
G10090_28458	228061	Agps	3	4.93	4.41	5.93	4.68	3.65	533	857	796	1099	874	666	4.11333	4.75333	728.667	879.667
G10090_7886	11603	Agrn	6.06	8.97	6.44	7.44	10.78	8.93	882	1280	969	1160	1735	1346	7.15667	9.05	1043.67	1413.67
G10090_15959	11604	Agrp	0	0	0	0	0.11	0	0	0	0	0	2	0	0	0.0366667	0	0.666667
G10090_9881	11606	Agt	26.47	12.63	38.32	63.43	63.83	41.12	1133	530	1666	2834	2867	1808	25.8067	56.1267	1109.67	2503
G10090_963	67269	Agtpbp1	0.22	2.71	2.49	2.91	4.87	4.95	23	281	235	401	611	586	1.80667	4.24333	179.667	532.667
G10090_2094	11607	Agtr1a	0	0.04	0	0	0	0	0	2	0	0	0	0	0.0133333	0	0.666667	0
G10090_30090	11608	Agtr1b	0	0	0	0	0.25	0	0	0	0	0	13	0	0	0.0833333	0	4.33333
G10090_20553	11610	Agtrap	4.06	10.08	7.91	6.35	4.16	3.81	391	951	774	638	421	377	7.35	4.77333	705.333	478.667
G10090_5774	226747	Ahctf1	2.11	5.96	3.74	4.45	4.92	2.52	429	1190	795	955	1059	533	3.93667	3.96333	804.667	849
G10090_33125	269378	Ahcy	2.16	10.61	4.43	6.29	7.83	3.27	129.3	623.81	270.11	394	493.21	201.36	5.73333	5.79667	341.073	362.857
G10090_7606	229709	Ahcyl1	109.26	81.5	118.16	109.57	111.71	117.84	10024	7339	10974	10428	10748	11086	102.973	113.04	9445.67	10754
G10090_1582	74340	Ahcyl2	1.92	1.86	8.42	6.98	8.77	4.26	221	210	982	838	1060	504	4.06667	6.67	471	800.667
G10090_2920	230793	Ahdc1	1.77	0.23	0.13	0.36	0.55	0.29	268	34	20	57	88	45	0.71	0.4	107.333	63.3333
G10090_7377	52906	Ahi1	11.27	6.05	17.93	20.4	12.51	11.26	1300	542	1517	1695	1441	1008	11.75	14.7233	1119.67	1381.33
G10090_1703	66395	Ahnak	47.05	74.25	30.59	27.73	27.24	24.17	12803	19829	7724	7550	7562	6610	50.63	26.38	13452	7240.67
G10090_26876	100041194	Ahnak2	0	0	0.09	0	0	0	0	1	26	0	1	0	0.03	0	9	0.333333
G10090_22453	11622	Ahr	0	0.01	0.01	0.01	0	0.01	0	1	1	1	0	1	0.00666667	0.00666667	0.666667	0.666667
G10090_899	11624	Ahrr	0	0	0.01	0	0	0.52	0	0	1	0	0	57	0.00333333	0.173333	0.333333	19
G10090_12625	217737	Ahsa1	67.84	58.08	77.06	82.94	66.48	33.17	2055	1728	2370	2623	2108	1032	67.66	60.8633	2051	1921
G10090_1927	268390	Ahsa2	40.14	44.23	29.29	23.52	21.61	20.04	2614.97	3568.51	1942.05	1815.31	1820.7	1202.28	37.8867	21.7233	2708.51	1612.76
G10090_4844	11625	Ahsg	0.03	0.03	0	0	0.03	0.06	1	1	0	0	1	2	0.02	0.03	0.666667	1
G10090_7224	98870	AI182371	0	0	0	0	0.37	0	0	0	0	0	15	0	0	0.123333	0	5
G10090_24062	106672	AI413582	28.64	57.52	57.84	47.86	61.56	83.87	387	768	803	677	887	1181	48	64.43	652.667	915
G10090_27429	621080	AI429214	0.11	0	1.66	8.15	3.73	18.33	5	0	77	389	179	861	0.59	10.07	27.3333	476.333
G10090_986	329828	AI464131	13.49	20.32	23.07	25.23	26.39	20.48	1347	2006	2334	2646	2793	2113	18.96	24.0333	1895.67	2517.33
G10090_4065	101602	AI467606	0.02	0.07	2.62	2.61	7.18	0	1	3	120	125	345	0	0.903333	3.26333	41.3333	156.667
G10090_12113	330941	AI593442	27.96	46.63	20.37	28.25	18.82	25.94	3788	6191	2805	3998	2682	3612	31.6533	24.3367	4261.33	3430.67
G10090_30680	98404	AI597479	2.32	15.01	7.63	8.15	12.85	3.12	191	1210	638	700	1111	264	8.32	8.04	679.667	691.667
G10090_24397	224833	AI661453	0	0.01	0	0	0	0	0	1	0	0	0	0	0.00333333	0	0.333333	0
G10090_19828	107242	AI837181	3.82	0	2.53	4.83	12.16	6.51	135	0	91	178	452	236	2.11667	7.83333	75.3333	288.667
G10090_15498	233168	AI987944	20.34	43.66	24.92	12.43	25.98	34.17	1392.54	2826.65	1714.47	890.73	1821.48	2402.74	29.64	24.1933	1977.89	1704.98
G10090_32117	108909	Aida	4.2	11.52	6.5	9.02	10.2	5.56	329	884	516.77	736.77	839	447.01	7.40667	8.26	576.59	674.26
G10090_24701	11629	Aif1	0	7.99	2.71	0.2	2.68	0	0	151	53	4	54	0	3.56667	0.96	68	19.3333
G10090_28729	108897	Aif1l	7.47	2.86	16.74	9.71	11.53	4.59	523	196	1190	709	848	330	9.02333	8.61	636.333	629
G10090_21958	26926	Aifm1	24.6	60.68	35.61	35.64	33.16	30.46	1291	3123	1900	1953	1828	1643	40.2967	33.0867	2104.67	1808
G10090_12185	71361	Aifm2	9.64	5.92	5.27	13.29	2.22	2.72	508	202	306.57	632.54	155.34	107.19	6.94333	6.07667	338.857	298.357
G10090_2276	72168	Aifm3	8.13	22.58	12.38	17.43	18.58	11.02	706	1932	1055	1396	1676	982	14.3633	15.6767	1231	1351.33
G10090_1705	66253	Aig1	36.7	59.81	22.55	40.19	33.61	41.83	1199	2170	841	1509	1305	1487	39.6867	38.5433	1403.33	1433.67
G10090_928	383619	Aim2	0.16	0.05	1.58	2.06	0.08	1.12	8	4	117	179.35	5	56.78	0.596667	1.08667	43	80.3767
G10090_20530	13722	Aimp1	39.2	33.94	27.16	33.05	29.97	34.69	993	842	698	873	794	901	33.4333	32.57	844.333	856
G10090_26524	231872	Aimp2	21.85	43.93	29.8	28.27	32.48	44.55	587	1111	796	792	865	1205	31.86	35.1	831.333	954
G10090_13606	11632	Aip	49.77	30.21	61.27	79.8	94.16	74.68	1435	868.8	1788.23	2381.53	2958.98	2227.85	47.0833	82.88	1364.01	2522.79
G10090_6397	114230	Aipl1	0	0	1.38	0	0	0	0	0	52	0	0	0	0.46	0	17.3333	0
G10090_21561	230959	Ajap1	1.91	0	1.11	1.37	1.09	0.01	139	0	82	104	83	1	1.00667	0.823333	73.6667	62.6667
G10090_30678	381353	Ajm1	0.65	1.83	0.84	0.71	0.66	1.18	73	201	96	83	78	136	1.10667	0.85	123.333	99
G10090_9615	16475	Ajuba	0.06	0.32	1.25	2.18	0.47	0.69	5	26	106	189.88	40.93	59	0.543333	1.11333	45.6667	96.6033
G10090_16783	11636	Ak1	80.02	34.9	66.5	98.59	85.56	53.27	3852	1654	3266	4977	4332	2645	60.4733	79.14	2924	3984.67
G10090_13883	11637	Ak2	16.06	9.13	29.18	36.41	29.88	29.7	613	305	1219	1627	1303	1294	18.1233	31.9967	712.333	1408
G10090_26498	56248	Ak3	34.76	45.94	51.65	47.02	49.34	35.49	2254.46	2925	3391	3173	3351	2354	44.1167	43.95	2856.82	2959.33
G10090_9456	11639	Ak4	3.69	9.7	5.7	7.52	9.97	6.73	374	921	583	799	1037	708	6.36333	8.07333	626	848
G10090_14016	229949	Ak5	2.9	4.08	0	4.29	3.13	1.56	214	298	0	331	242	118	2.32667	2.99333	170.667	230.333
G10090_10385	102216272	Ak6	38.01	20.71	37.98	28.92	36.57	28.92	840.63	448.29	851.84	666.74	845.09	655.38	32.2333	31.47	713.587	722.403
G10090_20207	78801	Ak7	56.29	52.32	24.14	36.62	25.01	17.17	4126	3760	1801	2805	1932	1295	44.25	26.2667	3229	2010.67
G10090_6573	68870	Ak8	29.87	31.56	27.11	39.41	25.26	16.15	1106	1121	1002	1524	963	607	29.5133	26.94	1076.33	1031.33
G10090_15378	633979	Ak9	1.53	1.55	3.19	3	3.44	1.36	235	234	499	482	557	216	2.09	2.6	322.667	418.333
G10090_12149	320722	Akain1	0	8.81	0	0.01	0	0.7	0	466	0	1	0	39	2.93667	0.236667	155.333	13.3333
G10090_17412	11640	Akap1	6.11	3.91	5.35	5.19	2.7	4.48	542	340	482	481	254	409	5.12333	4.12333	454.667	381.333
G10090_7810	56697	Akap10	9.68	9.38	7.28	8.04	4.68	7.45	856	855.09	705	765	651.19	751.35	8.78	6.72333	805.363	722.513
G10090_23148	219181	Akap11	5.31	8.06	3.36	5.61	2.57	6.85	1207	1786	768	1323	612	1584	5.57667	5.01	1253.67	1173
G10090_13250	83397	Akap12	5.44	4.73	4.83	4.88	7.18	3.87	818	697	738	766	1135	599	5	5.31	751	833.333
G10090_18488	75547	Akap13	3.35	4.38	2.29	2.48	2.52	2.96	768	1009	558	623	650	688	3.34	2.65333	778.333	653.667
G10090_29808	434756	Akap14	29.33	31.97	9.76	26.96	10.89	18.74	1222	1305	413	1172	476	802	23.6867	18.8633	980	816.667
G10090_9841	338351	Akap17b	5.72	2.44	4.98	2.37	3.54	4.9	748	538	749	333	554	746	4.38	3.60333	678.333	544.333
G10090_23837	11641	Akap2	8.87	6.15	4.72	3.25	6.06	1.77	1421	966	774	545	1022	292	6.58	3.69333	1053.67	619.667
G10090_27862	11643	Akap4	0	0.02	0	0	0	0	0	1	0	0	0	0	0.00666667	0	0.333333	0
G10090_1398	238276	Akap5	3.01	3.9	1.7	3.61	2.89	1.2	485	615	290	607	490	199	2.87	2.56667	463.333	432
G10090_3359	238161	Akap6	3.03	9.48	4.11	3.74	4.49	4.11	764	2500	1072	1138	1274	1061.26	5.54	4.11333	1445.33	1157.75
G10090_10809	432442	Akap7	17.73	18.87	29.29	33.72	23.93	31.47	967	1091	1728	2072	1496	1921	21.9633	29.7067	1262	1829.67
G10090_717	56399	Akap8	53.66	9.84	33.19	23.34	34.78	30.75	5013.52	799	2928.09	2210.01	3307.68	2745.25	32.23	29.6233	2913.54	2754.31
G10090_22315	54194	Akap8l	27.19	10.48	16.26	15.31	17.04	12.39	1308	498	796	768	864	602	17.9767	14.9133	867.333	744.667
G10090_4030	100986	Akap9	12.66	6.86	9.13	8.92	9.23	7.99	3766	1989	2791	2812	2987	2539	9.55	8.71333	2848.67	2779.33
G10090_5910	57373	Akip1	106.31	113.25	64.35	71.67	42	49.39	2289	2391	1409	1617	939	1087	94.6367	54.3533	2029.67	1214.33
G10090_25334	68050	Akirin1	29.79	23.1	22.35	30.98	33.49	27.28	1661	1262	1266	1803	1961	1563	25.08	30.5833	1396.33	1775.67
G10090_29667	433693	Akirin2	9.11	5.59	9.82	8.65	7.39	7.04	330.14	199	363.82	327.83	282	261	8.17333	7.69333	297.653	290.277
G10090_6753	100182	Akna	1.28	0.5	0.36	1.58	1.17	0.12	162	58	46	213	157	18	0.713333	0.956667	88.6667	129.333
G10090_7070	329738	Aknad1	0	0	0	0	0.05	0	0	0	0	0	3	0	0	0.0166667	0	1
G10090_7958	58810	Akr1a1	106.35	127.73	108.86	118.37	127.01	122.59	3451	4060	3586	4007	4318	4082	114.313	122.657	3699	4135.67
G10090_3110	67861	Akr1b10	55.39	38.01	53.7	41.44	47.83	42.72	1701	1152	1679	1330	1540	1347	49.0333	43.9967	1510.67	1405.67
G10090_14922	11677	Akr1b3	9.08	14.86	27.3	11	25.79	19.7	292	468	891	369	869	650	17.08	18.83	550.333	629.333
G10090_22161	14187	Akr1b8	16.83	15.33	13.21	3.45	3.63	1.77	501	447	399	107	113	54	15.1233	2.95	449	91.3333
G10090_30049	622402	Akr1c12	0	0	0	0	0	0.83	0	0	0	0	0	23.86	0	0.276667	0	7.95333
G10090_12831	27384	Akr1c13	0.06	0.04	1.29	0	2.21	0.04	2	1	37	0	74	1.14	0.463333	0.75	13.3333	25.0467
G10090_13703	105387	Akr1c14	1.51	0.76	15.21	16.64	25.26	10.11	87	43	890	1000	1528	598	5.82667	17.3367	340	1042
G10090_15197	432720	Akr1c19	0	0	0.1	0	0	0	0	0	3	0	0	0	0.0333333	0	1	0
G10090_10832	116852	Akr1c20	0.04	0	0	0	0	0	1	0	0	0	0	0	0.0133333	0	0.333333	0
G10090_28971	56043	Akr1e1	70.16	141.7	63.46	80.52	63.22	90.44	2800	5517	2561	3344	2637	3691	91.7733	78.06	3626	3224
G10090_24845	110198	Akr7a5	1.74	0.08	9.31	12.03	10.9	5.72	65	3	358	475	436	224	3.71	9.55	142	378.333
G10090_12466	11651	Akt1	1.62	0	1.61	1.13	5.63	2.3	95	0	96	69	347	138	1.07667	3.02	63.6667	184.667
G10090_13407	67605	Akt1s1	18.13	4.19	9.92	13.59	16.49	1.68	577	112	337	476	570	53	10.7467	10.5867	342	366.333
G10090_7155	11652	Akt2	11.84	7.38	14.22	13.43	8.83	5.81	819	524	1012	984	646	417	11.1467	9.35667	785	682.333
G10090_2002	23797	Akt3	2.92	5.63	4.56	4.63	5.56	3.63	481.22	707.25	695.91	722.26	817.57	578.15	4.37	4.60667	628.127	705.993
G10090_14075	14339	Aktip	88.69	82.12	86.89	97.87	74.56	62.45	4775.93	4284.13	4643.47	5453.39	4146.34	3491.8	85.9	78.2933	4567.84	4363.84
G10090_5616	17025	Alad	10.3	33.33	31.66	31.63	29.11	30.95	318	995	1001	1063	915	966	25.0967	30.5633	771.333	981.333
G10090_24063	11655	Alas1	24.49	12.86	42.39	59.84	71.88	27.61	1565	805	2750	3989	4822	1812	26.58	53.11	1706.67	3541
G10090_4003	11656	Alas2	2.73	0	2.19	1.74	3.26	5.86	124	0	103	84	156	278	1.64	3.62	75.6667	172.667
G10090_24598	11657	Alb	0.04	0	0	0.06	0.06	1.35	2	0	0	3	3	67	0.0133333	0.49	0.666667	24.3333
G10090_32856	11658	Alcam	11.16	16.02	16.73	14.03	10.84	21.28	1326	1866	2021	1741	1356	2599	14.6367	15.3833	1737.67	1898.67
G10090_16798	69748	Aldh16a1	0	0	0	0.57	0.74	0	0	0	0	36.06	47.13	0	0	0.436667	0	27.73
G10090_29696	56454	Aldh18a1	0.01	0.01	5.23	5.41	3.75	2.53	1	1	446	474	331	218	1.75	3.89667	149.333	341
G10090_28193	11668	Aldh1a1	96.5	28.56	127.19	64.65	72.14	71.05	4585	1330	6139	3206	3598	3468	84.0833	69.28	4018	3424
G10090_27244	19378	Aldh1a2	0	0.04	0.19	0.07	1.67	0	0	2	10	4	93	0	0.0766667	0.58	4	32.3333
G10090_18516	56847	Aldh1a3	0	0	0	0	0.42	0	0	0	0	0	36	0	0	0.14	0	12
G10090_18573	26358	Aldh1a7	0.1	0	0	0.04	0	0.02	5	0	0	2	0	1	0.0333333	0.02	1.66667	1
G10090_3005	72535	Aldh1b1	0.11	0	0	0.89	1.25	0	6	0	0	50	71	0	0.0366667	0.713333	2	40.3333
G10090_12847	107747	Aldh1l1	41.18	36.8	35.66	48.57	35.39	29.01	2995	2623	2639	3693	2711	2169	37.88	37.6567	2752.33	2857.67
G10090_28668	216188	Aldh1l2	2.06	0	1.5	1.81	0.22	1.09	272	0	202	265	31	104	1.18667	1.04	158	133.333
G10090_22300	11669	Aldh2	9.16	12.31	8.35	17.65	10.88	3.87	845	1113	783	1585	1056	359	9.94	10.8	913.667	1000
G10090_13603	11671	Aldh3a2	6.37	5.81	8.96	14.77	21.08	14.35	477	419	681	1173	1681	1118	7.04667	16.7333	525.667	1324
G10090_3178	67689	Aldh3b1	2.67	0	1.13	9.55	5.95	6.76	114	0	49	425	266	296	1.26667	7.42	54.3333	329
G10090_6282	73458	Aldh3b3	0	0.04	0	0	0	0	0	2	0	0	0	0	0.0133333	0	0.666667	0
G10090_6710	212647	Aldh4a1	11.19	6.27	3.74	5.34	5.46	2.94	893	490	303	445	458	241	7.06667	4.58	562	381.333
G10090_33347	214579	Aldh5a1	15.23	5.73	15.24	5.1	4.85	10	2066	762	2102	723	693	1396	12.0667	6.65	1643.33	937.333
G10090_12330	104776	Aldh6a1	114.37	53.29	160.82	147.09	155.16	141.8	9306	4252	13305	12499	13274	11863	109.493	148.017	8954.33	12545.3
G10090_26830	110695	Aldh7a1	38.32	28.59	51.66	36.14	52.51	26.98	2646	1939	3663	2645	3878	1932	39.5233	38.5433	2749.33	2818.33
G10090_29892	237320	Aldh8a1	0	0	0	0.02	0	0.02	0	0	0	1	0	1	0	0.0133333	0	0.666667
G10090_27558	56752	Aldh9a1	23.86	38.82	29.15	34.31	22.22	30.54	1356	1982	1588	2035	1349	1741	30.61	29.0233	1642	1708.33
G10090_13799	11674	Aldoa	341.77	224.9	533.92	657.58	555.38	382.09	11670	7435	18470	23668	20049	13322	366.863	531.683	12525	19013
G10090_30412	230163	Aldob	0	0	0.31	1.02	0.77	0	0	0	15	50	38	0	0.103333	0.596667	5	29.3333
G10090_9092	11676	Aldoc	4572.38	2872.9	5763.13	4161.85	4276.19	4462.72	289714	178411	371139	275334	284746	290663	4402.8	4300.25	279755	283581
G10090_10266	208211	Alg1	5.5	12.16	15.2	20.19	20.7	14.38	161.04	371.75	599.87	826.19	793.94	481.59	10.9533	18.4233	377.553	700.573
G10090_31809	380959	Alg10b	8.22	2.74	5.99	3.85	7.3	5.11	730	239	541	357	682	467	5.65	5.42	503.333	502
G10090_4361	207958	Alg11	36.41	41.77	34.18	37.87	29.91	32.98	4257	4743	4060	4640	3678	4008	37.4533	33.5867	4353.33	4108.67
G10090_30507	223774	Alg12	3.39	12.16	6.93	6.18	5.97	1.72	147	597	349	291	302	76	7.49333	4.62333	364.333	223
G10090_10666	67574	Alg13	8.09	1.69	6.2	5.28	1.53	2.13	307	63	239	209	61	83	5.32667	2.98	203	117.667
G10090_21360	66789	Alg14	36.91	48.97	42.96	54.57	37.25	53.75	1258	2057	1799	2009	1223	1877	42.9467	48.5233	1704.67	1703
G10090_3146	56737	Alg2	38.17	25.71	37.17	32.93	46.23	29.59	2764	1826	2737	2489	3517	2204	33.6833	36.25	2442.33	2736.67
G10090_19041	208624	Alg3	47.05	38.33	51.75	53.38	44.63	60.57	1594.5	1258.33	1796.56	1924.89	1567.29	2091.16	45.71	52.86	1549.8	1861.11
G10090_28985	66248	Alg5	68.06	60.76	83.57	105.26	83.3	126.2	2303	2014	2871	3716	2954	4383	70.7967	104.92	2396	3684.33
G10090_4465	320438	Alg6	25.51	16.34	10.67	12.84	15.93	17.54	1651	1005	673	853	1118	1108	17.5067	15.4367	1109.67	1026.33
G10090_24412	381903	Alg8	6.35	8.24	9.78	12.86	14.97	10.98	471.72	345.62	499.65	695.18	800.18	497.74	8.12333	12.9367	438.997	664.367
G10090_4623	102580	Alg9	5.71	0.12	0.92	5.61	2.03	4.58	383	8	64	396	142	290	2.25	4.07333	151.667	276
G10090_2155	100294583	Alkal2	0	0	1.11	0	0	0	0	0	38.97	0	0	0	0.37	0	12.99	0
G10090_31828	211064	Alkbh1	10.63	0	20.36	30.75	27.9	7.36	483.66	0	940.95	1459.97	1331.78	343.77	10.33	22.0033	474.87	1045.17
G10090_9933	231642	Alkbh2	0.11	6.41	3.69	3.11	3.41	3.71	2	121	73	71	72	89	3.40333	3.41	65.3333	77.3333
G10090_7526	69113	Alkbh3	26.73	6.71	31.11	24.39	19.64	19.15	811	180	923	710	567	607	21.5167	21.06	638	628
G10090_1947	72041	Alkbh4	0	0	0.55	5.55	2.83	0	0	0	24	239	128	0	0.183333	2.79333	8	122.333
G10090_28260	268420	Alkbh5	107.55	121.04	98.21	81.44	78.42	117.13	15580	17191	14466	12322	11956	17457	108.933	92.33	15745.7	13911.7
G10090_5049	233065	Alkbh6	37.92	16.23	16.89	31.63	40.14	28.57	797	334	360	693	881	615	23.68	33.4467	497	729.667
G10090_18259	66400	Alkbh7	30.62	18.5	40.87	39.39	31.24	26.99	639	377	858	850	681	577	29.9967	32.54	624.667	702.667
G10090_8836	67667	Alkbh8	2.57	10.3	5.11	4.41	7.71	3.04	485.81	1062.48	712.79	692.28	862.27	586.9	5.99333	5.05333	753.693	713.817
G10090_5303	236266	Alms1	0.17	0.54	0.84	1.21	1.88	3.17	40	127	223	306	479	789	0.516667	2.08667	130	524.667
G10090_19593	11684	Alox12	0	0.02	0.66	7.27	3.58	0	0	1	32	363	186	0	0.226667	3.61667	11	183
G10090_12012	11687	Alox15	0.55	0	0.01	0.2	0.13	0	123	1	2	48	31	0	0.186667	0.11	42	26.3333
G10090_15245	11690	Alox5ap	0	0	0	1.65	0	0.93	0	0	0	39	0	20	0	0.86	0	19.6667
G10090_28097	11688	Alox8	1.29	1.38	1.71	1.83	1	1.06	100.14	105.56	134.94	148.25	81.7	84.38	1.46	1.29667	113.547	104.777
G10090_2409	23801	Aloxe3	4.58	0.04	1.46	3.44	0	0.03	274	2	89	221	0	2	2.02667	1.15667	121.667	74.3333
G10090_1849	71481	Alpk1	1.49	4.69	4.19	6.66	2.44	6.91	171	505	482	789	295	812	3.45667	5.33667	386	632
G10090_29194	225638	Alpk2	0	0.01	0	0	0	0	0	1	0	0	0	0	0.00333333	0	0.333333	0
G10090_2478	116904	Alpk3	0.31	3.15	1.13	0.99	0.89	0.3	46	461	171	155	140	46	1.53	0.726667	226	113.667
G10090_9286	11647	Alpl	4.35	14.72	6.16	17.39	17.21	7.15	246	813	353	1025	1019	415	8.41	13.9167	470.667	819.667
G10090_11580	74018	Als2	2.74	1.8	2.33	3.18	3.8	2.12	274.69	125.01	262.03	402.48	431.95	214.49	2.29	3.03333	220.577	349.64
G10090_2122	235633	Als2cl	4.72	1.13	2.96	2.99	5.24	2.7	565	133	360	376	659	332	2.93667	3.64333	352.667	455.667
G10090_14302	73463	Als2cr11	3.08	0	0	0	0	0	112	0	0	0	0	0	1.02667	0	37.3333	0
G10090_3944	108812	Als2cr12	0	0	2.37	5.63	1.41	4.79	0	0	99	312	79	235	0.79	3.94333	33	208.667
G10090_25813	216285	Alx1	0	0	0	0.8	0	0	0	0	0	49	0	0	0	0.266667	0	16.3333
G10090_27045	11695	Alx4	0	0	0	0	0.04	0	0	0	0	0	5	0	0	0.0133333	0	1.66667
G10090_8467	21681	Alyref	2.53	0.29	6.06	5.5	4.63	6.64	65	8	162	149	125	175	2.96	5.59	78.3333	149.667
G10090_30322	56009	Alyref2	15.27	17	11.07	10.11	4.61	14.75	443	483	326	306	140	439	14.4467	9.82333	417.333	295
G10090_25669	17117	Amacr	10.7	11.44	17.36	4.51	19.03	15.96	400	421	667	180	735	627	13.1667	13.1667	496	514
G10090_27664	11699	Ambp	0	0	0	0.5	0	0	0	0	0	15	0	0	0	0.166667	0	5
G10090_14904	228361	Ambra1	1.1	0	0.22	1.61	2.13	0.76	131	0	27	200	266	98	0.44	1.5	52.6667	188
G10090_22539	11702	Amd1	82.4	105.22	99.11	61.46	73.38	95.84	6273.43	7852.64	7669.53	4885.4	5872.96	7501.71	95.5767	76.8933	7265.2	6086.69
G10090_15220	100041585	Amd2	1.84	2.09	0.45	0.69	0.33	0.29	139.57	155.36	34.47	54.6	26.04	22.29	1.46	0.436667	109.8	34.31
G10090_19103	71761	Amdhd1	0	0	0	0.03	0	0	0	0	0	2	0	0	0	0.01	0	0.666667
G10090_21837	245847	Amdhd2	4.28	0	1.43	3.82	3.4	3.53	144	0	49	134	120	122	1.90333	3.58333	64.3333	125.333
G10090_2735	11704	Amelx	0	0	0.02	0	0	0	0	0	1	0	0	0	0.00666667	0	0.333333	0
G10090_31909	72345	Amer1	0.07	2.3	2.28	2.57	2.03	3.36	14	462	473	548	436	707	1.55	2.65333	316.333	563.667
G10090_11123	72125	Amer2	5.09	8.25	3.7	6.35	4.79	3.63	1199	2020	923	1248	1245	909	5.68	4.92333	1380.67	1134
G10090_3140	211383	Amer3	0.02	1.34	0.4	0	0.05	0	2	137	42	0	6	0	0.586667	0.0166667	60.3333	2
G10090_6761	23802	Amfr	27.85	9.75	35.64	34.74	35.06	35.53	2224	763	2899	2917	2965	2917	24.4133	35.11	1962	2933
G10090_19302	110542	Amhr2	2.62	1.35	0.5	0.97	0	0	116	56	23	46	0	0	1.49	0.323333	65	15.3333
G10090_22842	229715	Amigo1	1.41	1.7	2.1	3.2	1.87	1.36	188	222	285	445	264	187	1.73667	2.14333	231.667	298.667
G10090_8484	105827	Amigo2	1.91	2.44	1.74	3.16	1.16	1.1	129	161	130	224	93	76	2.03	1.80667	140	131
G10090_10854	320844	Amigo3	0	0	0	0.05	0	0	0	0	0	3	0	0	0	0.0166667	0	1
G10090_12747	56068	Ammecr1	0	0	0	0.09	0	0	0	0	0	7	0	0	0	0.03	0	2.33333
G10090_2114	225339	Ammecr1l	9.4	13.16	13.31	11.92	15.56	12.97	1030	1479	1571	1398	1850	1527	11.9567	13.4833	1360	1591.67
G10090_11805	232566	Amn1	35.11	76.47	34.05	31.96	25.14	30.46	875	1730	838	807	747	817	48.5433	29.1867	1147.67	790.333
G10090_21152	27494	Amot	5.47	4.82	3.41	4.95	3.24	4.18	765	715	525	782	516	650	4.56667	4.12333	668.333	649.333
G10090_4463	75723	Amotl1	2.57	3.64	4.52	4.58	7.97	2.98	548	761	979	1021	1788	652	3.57667	5.17667	762.667	1153.67
G10090_14622	56332	Amotl2	3.76	4.77	3.68	6.68	6.51	3.86	377	468	375	699	686	399	4.07	5.68333	406.667	594.667
G10090_1148	229665	Ampd1	0	0	0.02	0	0	0	0	0	1	0	0	0	0.00666667	0	0.333333	0
G10090_1594	109674	Ampd2	3.48	0.02	4.85	3.61	3.64	1.95	280	2	401	309	352	157	2.78333	3.06667	227.667	272.667
G10090_3477	11717	Ampd3	5.19	11.68	10.28	6.94	13.52	7.55	356	781	717	533	1029	530	9.05	9.33667	618	697.333
G10090_21094	218038	Amph	0.59	0	2.46	3.71	5.73	4.87	46	0	191	309	551	383	1.01667	4.77	79	414.333
G10090_238	434437	Amt	527.27	648.93	515.47	412.82	372.46	644.34	18921	22815	18782	15457	14008	23736	563.89	476.54	20172.7	17733.7
G10090_27922	11722	Amy1	20.9	4.66	18.97	17.76	16.41	14.24	805	176	743	716	665	565	14.8433	16.1367	574.667	648.667
G10090_31445	100043688	Amy2a2	0.03	0.01	0.02	0.02	0.02	0.02	2.69	1	1.94	2.23	2.27	1.69	0.02	0.02	1.87667	2.06333
G10090_32775	100043686	Amy2a3	0.03	0.01	0.02	0.02	0.02	0.02	2.69	1	1.94	2.23	2.27	1.69	0.02	0.02	1.87667	2.06333
G10090_26655	100043684	Amy2a4	0.03	0.01	0.02	0.02	0.02	0.02	2.69	1	1.94	2.23	2.27	1.69	0.02	0.02	1.87667	2.06333
G10090_23847	231842	Amz1	0	3.54	0.09	0	0.89	0	0	220	6	0	59	0	1.21	0.296667	75.3333	19.6667
G10090_5444	13929	Amz2	6.93	9.97	6.23	14.62	10.54	11.82	462	651	434	1038	759	820	7.71	12.3267	515.667	872.333
G10090_11674	17222	Anapc1	11.9	20.25	16.96	9.2	11	8.18	1930	3152	2946	1794	2437	1608	16.37	9.46	2676	1946.33
G10090_6913	68999	Anapc10	51.62	84.07	63.07	43.34	53.94	61.24	1063	1660	1403	934	1326	1412	66.2533	52.84	1375.33	1224
G10090_28470	66156	Anapc11	33.56	15.01	23.92	23.96	27.82	20.56	2610	1160	1892	1948	2270	1633	24.1633	24.1133	1887.33	1950.33
G10090_14983	69010	Anapc13	94.97	111.85	133.61	90.8	107.28	131.79	790	910	1135	807	908	1089	113.477	109.957	945	934.667
G10090_380	75430	Anapc15	13.2	0.07	13.21	7.67	17.37	8.74	428	2	360	242	459	198	8.82667	11.26	263.333	299.667
G10090_21824	52717	Anapc16	54.83	87.08	65.76	67.67	80.73	56.12	1777	2635	2106	2224	2758	1836	69.2233	68.1733	2172.67	2272.67
G10090_25428	99152	Anapc2	14.22	21.64	23.65	22.5	26.66	12.05	1017	1517	1719	1680	2004	886	19.8367	20.4033	1417.67	1523.33
G10090_17406	52206	Anapc4	46.19	44.99	26.22	44.34	24.27	36.27	2911	2779	1679	2917	1607	2349	39.1333	34.96	2456.33	2291
G10090_14440	59008	Anapc5	43.22	30.19	47.96	73.62	78.18	40.35	2759	1919	3133	4885	5272	2683	40.4567	64.05	2603.67	4280
G10090_22534	56317	Anapc7	3.06	5.71	10.85	10.96	9.45	7.1	199	364	717	744	646	475	6.54	9.17	426.667	621.667
G10090_16116	11727	Ang	23.14	34.4	15.85	12.98	20.21	13.08	482.52	744.31	372.62	315.19	453.71	286.55	24.4633	15.4233	533.15	351.817
G10090_11787	630952	Ang6	0	0.09	0	0	0	0	0	1	0	0	0	0	0.03	0	0.333333	0
G10090_11937	68737	Angel1	0.25	0	1.1	0.28	1.38	0	23	0	101	26	131	0	0.45	0.553333	41.3333	52.3333
G10090_9245	52477	Angel2	84.04	90.77	63.34	61.81	54	69.32	6394	6705	4909	4868	4448	5492	79.3833	61.71	6002.67	4936
G10090_7097	11600	Angpt1	15.69	18.5	8.18	21.82	21.44	30.23	1493	1871	801	2265	2221	3012	14.1233	24.4967	1388.33	2499.33
G10090_19937	11601	Angpt2	0	0	1.44	4.12	6.33	2.8	0	0	124	365	564	244	0.48	4.41667	41.3333	391
G10090_33990	72713	Angptl1	0.19	2.32	1.09	3.82	2.86	0.06	10	117	57	205	154	3	1.2	2.24667	61.3333	120.667
G10090_9273	26360	Angptl2	0.29	6.99	0.83	1.66	4.75	0.8	24	564	70	142	413	68	2.70333	2.40333	219.333	207.667
G10090_29391	30924	Angptl3	0.03	0	0.03	0.08	0	0	1	0	1	3	0	0	0.02	0.0266667	0.666667	1
G10090_21186	57875	Angptl4	0.74	6.99	1.62	14.51	11.1	11.23	33	304	73	672	517	512	3.11667	12.28	136.667	567
G10090_22297	70726	Angptl6	11.71	0.07	6.55	6.59	6.6	4.72	424.62	2.3	244.55	253.27	250.26	174.77	6.11	5.97	223.823	226.1
G10090_32801	11732	Ank	22.53	18.4	21.87	17.92	16.29	16.1	1876	1502	1851	1558	1426	1378	20.9333	16.77	1743	1454
G10090_3881	11733	Ank1	0	0.28	0	0.08	0	0.26	0	19	0	5.75	0	19	0.0933333	0.113333	6.33333	8.25
G10090_1265	109676	Ank2	35.9	27.98	30.43	48.11	45.67	45.39	6102	5042	5574	9052	8655	8385	31.4367	46.39	5572.67	8697.33
G10090_2772	11735	Ank3	5.68	8.55	2.73	4.76	3.42	3.36	1182	1857	646	1086	810	742	5.65333	3.84667	1228.33	879.333
G10090_9454	319695	Ankar	0	0	0	0.01	0.01	0	0	0	0	1	1	0	0	0.00666667	0	0.666667
G10090_5861	330963	Ankdd1a	0.11	1.67	0.09	0.29	0.69	0.08	17.71	227.04	14	46.74	113.82	12.34	0.623333	0.353333	86.25	57.6333
G10090_33790	319196	Ankef1	0	0.87	0	1.53	0.84	0	0	55	0	103	57	0	0.29	0.79	18.3333	53.3333
G10090_10107	382543	Ankfn1	2.26	1.48	0.99	0.41	1.04	1.41	448	287	199	85	218	287	1.57667	0.953333	311.333	196.667
G10090_7260	11736	Ankfy1	4.7	5.11	7.91	10.1	5.09	6.18	910.55	972.05	1560.12	2044.58	1039.79	1233.23	5.90667	7.12333	1147.57	1439.2
G10090_24685	108857	Ankhd1	4.51	2.55	5.64	2.64	4.22	3.52	896	496	1140	547	883	719	4.23333	3.46	844	716.333
G10090_3922	70797	Ankib1	1.12	1.99	3.97	1.86	4.3	3.57	169	294	613	297	689	558	2.36	3.24333	358.667	514.667
G10090_15351	244859	Ankk1	0.02	0.02	0	0	0	0	1	2	0	0	0	0	0.0133333	0	1	0
G10090_16434	234396	Ankle1	0.02	0	0.02	0.51	1.39	0	1	0	1	35	93	0	0.0133333	0.633333	0.666667	42.6667
G10090_21059	71782	Ankle2	18.44	11.02	10.26	10.99	8.16	11.29	2326.69	1363.49	1315.45	1449.02	1083.05	1465	13.24	10.1467	1668.54	1332.36
G10090_10908	241158	Ankmy1	0	0	0	0	0	0.21	0	0	0	0	0	19	0	0.07	0	6.33333
G10090_28944	217473	Ankmy2	44.14	77.7	29.25	33.07	28.68	54.98	2543	4387	1712	1989	1745	3255	50.3633	38.91	2880.67	2329.67
G10090_10614	68558	Ankra2	21.53	24.86	21.41	18.83	25.19	20.88	1021	1226	1032	982	1269	1064	22.6	21.6333	1093	1105
G10090_14840	107765	Ankrd1	0	0	0.17	0	0	0	0	0	7	0	0	0	0.0566667	0	2.33333	0
G10090_1694	102334	Ankrd10	57.88	35.05	46.94	66.04	73.09	72.88	2897	1791	2566	3716	4210	4003	46.6233	70.67	2418	3976.33
G10090_13904	77087	Ankrd11	2.3	2.5	1.92	2.24	1.79	1.57	484	516	412	493	397	341	2.24	1.86667	470.667	410.333
G10090_9057	106585	Ankrd12	17.54	22	17.75	17.97	15.13	20.09	4235	4993	4348	4430	3904	5323	19.0967	17.73	4525.33	4552.33
G10090_20262	68420	Ankrd13a	6.39	6.1	4.41	5.01	3.9	2.58	494	462	346	405	317	205	5.63333	3.83	434	309
G10090_10406	268445	Ankrd13b	0	0.02	0.09	0.11	1.31	0.67	0	1	6	7	86	43	0.0366667	0.696667	2.33333	45.3333
G10090_1034	433667	Ankrd13c	7.05	8.69	10.24	8.92	7.33	11.16	442	534	651	581	483	719	8.66	9.13667	542.333	594.333
G10090_19921	68423	Ankrd13d	1.67	1.95	5.57	4.79	1.94	3.53	84	96	284	251	102	182	3.06333	3.42	154.667	178.333
G10090_7320	320816	Ankrd16	13.5	18.17	15	12.05	10.75	13.56	773	973	849	688	627	795	15.5567	12.12	865	703.333
G10090_14264	81702	Ankrd17	11.35	4.56	10.25	6.23	10.93	6	2402	947	2273	1422	2459	1358	8.72	7.72	1874	1746.33
G10090_33100	52024	Ankrd22	0	0	0.02	0	0	0	0	0	1	0	0	0	0.00666667	0	0.333333	0
G10090_30582	78321	Ankrd23	0.78	0	0.87	5.14	4.78	2.28	42	0	48	291	272	127	0.55	4.06667	30	230
G10090_4660	70615	Ankrd24	2.65	0.01	0.05	2.29	0.49	0.28	197	1	8	197	56	20	0.903333	1.02	68.6667	91
G10090_7459	232339	Ankrd26	2.71	2.14	7.25	3.44	6.09	2.34	352	273	1088	564	1055	372	4.03333	3.95667	571	663.667
G10090_16027	245886	Ankrd27	8.41	9.27	4.68	8.56	4.84	4.08	773	882	456	865	425	385	7.45333	5.82667	703.667	558.333
G10090_19861	105522	Ankrd28	12.96	23.08	12.33	15.2	9.25	7.41	1714	3014	1728	2121	1364	1027	16.1233	10.62	2152	1504
G10090_5408	225187	Ankrd29	31.14	36.41	30.87	14.32	31.18	32.92	2495	2807	2445	1177	2522	2650	32.8067	26.14	2582.33	2116.33
G10090_31749	625662	Ankrd31	1.09	0	0	0	0	0	154	0	0	0	0	0	0.363333	0	51.3333	0
G10090_27823	208258	Ankrd33	0	0	0	0.73	0	0	0	0	0	27	0	0	0	0.243333	0	9
G10090_8153	67434	Ankrd33b	0.02	0.02	1.51	1.66	0.24	0.21	4	1	65	98	46	38	0.516667	0.703333	23.3333	60.6667
G10090_11428	545554	Ankrd34a	0	0.02	0	0.02	0.59	0.46	0	1	0	1	41	29	0.00666667	0.356667	0.333333	23.6667
G10090_20217	330998	Ankrd34c	0.01	0	0	0	0.05	0	2	0	0	0	9	0	0.00333333	0.0166667	0.666667	3
G10090_11780	213121	Ankrd35	0.01	0	1.15	1.1	1.99	0	1	0	107	92	183	0	0.386667	1.03	36	91.6667
G10090_5421	654824	Ankrd37	6.07	7.5	4.56	6.97	2.25	2.49	124	147	103	157	47	51	6.04333	3.90333	124.667	85
G10090_10929	109346	Ankrd39	0	1.91	4.81	0.49	2.66	6.45	0	80	202	22	120	286	2.24	3.2	94	142.667
G10090_29071	71452	Ankrd40	19.58	22.01	9.98	13.87	10.04	16.05	1628	1794	843	1204	878	1366	17.19	13.32	1421.67	1149.33
G10090_8685	73845	Ankrd42	0.78	6.57	9.22	6.05	6.28	3.26	34	266	511	384	426	196	5.52333	5.19667	270.333	335.333
G10090_3703	329154	Ankrd44	9.13	1.69	2.86	3.24	2.54	2.21	1445	246	429	549	416	337	4.56	2.66333	706.667	434
G10090_7730	73844	Ankrd45	14.14	12.51	8.72	18.93	17.39	6.1	1200	1044	760	1705	1561	535	11.79	14.14	1001.33	1267
G10090_17719	68839	Ankrd46	46.39	35.13	35.53	52.45	45.82	46.82	2711	2012	2117	3210	2818	2812	39.0167	48.3633	2280	2946.67
G10090_10262	56503	Ankrd49	23.78	2.39	23.5	15.01	17.37	24.18	1271	96	1278	779	972	1270	16.5567	18.8533	881.667	1007
G10090_2547	99696	Ankrd50	8.36	12.11	9.86	7.71	8.57	9.62	985	1454	1228	979	1113	1170	10.11	8.63333	1222.33	1087.33
G10090_25493	237615	Ankrd52	0	0.01	0	0	0	0	0	1	0	0	0	0	0.00333333	0	0.333333	0
G10090_18554	223690	Ankrd54	6.01	0	8.08	16.02	6.89	3.86	263	0	359	746	317	173	4.69667	8.92333	207.333	412
G10090_6688	77318	Ankrd55	0	0.02	0.02	0	0	0	0	2	1	0	0	0	0.0133333	0	1	0
G10090_6864	140577	Ankrd6	5.79	11.66	3.52	15.85	7.08	3.68	622	1234	389	1778	793	404	6.99	8.87	748.333	991.667
G10090_22446	66729	Ankrd61	0	0	1.69	4.02	0	2.53	0	0	70	171	0	106	0.563333	2.18333	23.3333	92.3333
G10090_15145	383787	Ankrd63	0	0	0	0.5	0	0	0	0	0	61	0	0	0	0.166667	0	20.3333
G10090_9466	100043332	Ankrd66	20.21	30.75	8.78	21.53	12.66	7.78	621	934	270	691	405	249	19.9133	13.99	608.333	448.333
G10090_20618	75196	Ankrd7	0.03	0	0.48	1.38	0.26	0.97	6	0	108	137	61.12	98.4	0.17	0.87	38	98.84
G10090_18654	74251	Ankrd9	1.73	0	0.37	3.71	2.04	1.27	65	0	14	149	82	49	0.7	2.34	26.3333	93.3333
G10090_291	224650	Anks1	3.39	2.8	3.81	3.43	3.79	2.31	374	303	448	408	441	262	3.33333	3.17667	375	370.333
G10090_3382	77531	Anks1b	7.35	2.93	4.08	6.02	1.93	1.75	741	328	434	623	226	210	4.78667	3.23333	501	353
G10090_7987	72615	Anks3	2.98	6.05	4.52	6.55	9.14	3.24	171	311	256	404	637	181	4.51667	6.31	246	407.333
G10090_5411	75691	Anks6	3.02	0	0.3	0.8	0.15	0.68	293	0	27	81	15	68	1.10667	0.543333	106.667	54.6667
G10090_32358	242037	Ankub1	5.97	18.61	4.19	3.61	0.96	1.98	244	745	174	154	41	83	9.59	2.18333	387.667	92.6667
G10090_10402	52231	Ankzf1	1.6	2.64	6.04	6.56	4.96	2.61	103.68	167.3	385.75	443.57	338.05	173.39	3.42667	4.71	218.91	318.337
G10090_658	68743	Anln	3.37	0.01	2.42	0.63	4.48	5.23	429	1	248	76	513	516	1.93333	3.44667	226	368.333
G10090_7089	101772	Ano1	8.53	3.26	3.39	3.4	2.56	0.18	822	303	339	372	296	18	5.06	2.04667	488	228.667
G10090_8872	102566	Ano10	4.8	3.28	12.39	7.89	10.92	3	301	188	789	516	720	180	6.82333	7.27	426	472
G10090_2566	243634	Ano2	0.36	0	0.61	0	0	0	30	0	51	0	0	0	0.323333	0	27	0
G10090_5174	228432	Ano3	2.68	5.55	0.52	1.58	2.81	2.55	124	710	67	131	264	350	2.91667	2.31333	300.333	248.333
G10090_10815	320091	Ano4	2.01	0.01	1.05	1.7	1.12	1.21	160	1	85	156	131	99	1.02333	1.34333	82	128.667
G10090_7216	233246	Ano5	0.08	1.21	0.41	0.16	0.15	0.5	15	220	77	31	29	94	0.566667	0.27	104	51.3333
G10090_13387	105722	Ano6	14.95	16.5	12.02	18.61	12.48	8.02	1969	2135	1614	2582	1736	1087	14.49	13.0367	1906	1801.67
G10090_10534	404545	Ano7	0	0	0	0.04	0	0	0	0	0	4	0	0	0	0.0133333	0	1.33333
G10090_473	382014	Ano8	0.02	0	0	0.12	0.02	0	2	0	0	11	2	0	0.00666667	0.0466667	0.666667	4.33333
G10090_10856	11737	Anp32a	4	5.94	5.56	2.12	4.03	4.86	188	268	276	108	207	244	5.16667	3.67	244	186.333
G10090_10618	67628	Anp32b	19.61	31.01	23.94	20.77	18.23	9.82	618	954	764	684	600	318	24.8533	16.2733	778.667	534
G10090_8175	66471	Anp32e	24.54	19.26	16.73	20.46	24.05	14.5	1879	1351	1315	1560	1912	1155	20.1767	19.67	1515	1542.33
G10090_29377	16790	Anpep	0.68	0.07	0.01	4.96	2.43	2.17	58	6	1	451	211	183	0.253333	3.18667	21.6667	281.667
G10090_5551	69538	Antxr1	9.03	4.63	5.15	6	2.62	6.23	1141	573	662	791	348	809	6.27	4.95	792	649.333
G10090_33104	71914	Antxr2	4.71	0.01	1.2	2.77	1.44	2.89	421	1	109	259	135	266	1.97333	2.36667	177	220
G10090_25083	16952	Anxa1	181.86	211.03	80.81	99.17	118.77	118.24	5817	6612	2624	3309	3980	3881	157.9	112.06	5017.67	3723.33
G10090_29357	11744	Anxa11	0	0	0.9	1.92	2.83	2.29	0	0	51.55	113.01	167.26	132.49	0.3	2.34667	17.1833	137.587
G10090_6875	12306	Anxa2	114.8	151.97	120.89	98.49	134.09	69.66	3622	4689	3885	3258	4450	2285	129.22	100.747	4065.33	3331
G10090_21479	11745	Anxa3	17.2	190.89	63.45	71.82	112.74	51.96	635	6903	2378	2766	4363	1969	90.5133	78.84	3305.33	3032.67
G10090_1164	11746	Anxa4	30.85	73.91	32.95	30.83	25.65	23.79	1444	3390	1565	1506	1260	1144	45.9033	26.7567	2133	1303.33
G10090_22802	11747	Anxa5	631.2	670.01	520.68	507.15	515.19	583.62	25252	26263	21154	21172	21618	23975	607.297	535.32	24223	22255
G10090_14026	11749	Anxa6	22.32	24.75	30.89	38.73	44.1	23.96	1367	1424	1934	2525	2853	1494	25.9867	35.5967	1575	2290.67
G10090_8240	11750	Anxa7	7.66	10.25	18.19	20.04	15.76	8.46	517	567	1143	1264	990	543	12.0333	14.7533	742.333	932.333
G10090_11190	11752	Anxa8	21.8	20.73	17.02	20.32	18.34	12.08	956	891	758	930	844	544	19.85	16.9133	868.333	772.667
G10090_24645	71790	Anxa9	0	5.56	1.32	0.83	0.31	2.9	0	235	58	38	14	130	2.29333	1.34667	97.6667	60.6667
G10090_4327	27052	Aoah	0	0	1.22	0	0	0	0	0	86	0	0	0	0.406667	0	28.6667	0
G10090_22351	76507	Aoc1	0	1.18	1.36	0.5	2.35	2.4	0	73	87	33	156	156	0.846667	1.75	53.3333	115
G10090_21256	237940	Aoc2	0.67	0.23	0.13	0.57	1.35	0.89	40.19	13.22	7.69	35.74	85.09	56.01	0.343333	0.936667	20.3667	58.9467
G10090_3325	11754	Aoc3	0	0	0	0	0.08	0	0	0	0	0	5	0	0	0.0266667	0	1.66667
G10090_29354	11761	Aox1	7.42	11.35	9.64	5.44	7.09	4.8	778	1166	1024	595	782	517	9.47	5.77667	989.333	631.333
G10090_15943	71724	Aox3	1.65	0	0.84	1.18	2.36	0	144	0	89	128	259	0	0.83	1.18	77.6667	129
G10090_8670	211556	Ap1ar	20.56	12.45	12.97	10.59	7.24	12.13	1121	657	725	604	417	673	15.3267	9.98667	834.333	564.667
G10090_5572	11764	Ap1b1	0	0.1	2.4	3.27	2.16	0.99	0	9	231	326	219	99	0.833333	2.14	80	214.667
G10090_2947	11765	Ap1g1	2.28	8.28	5.86	6.03	6.61	3.95	378	1345	986	1041	1152	673	5.47333	5.53	903	955.333
G10090_7516	11766	Ap1g2	0.06	0	0.8	3.14	0.76	0.02	4	0	50.16	206.48	65	1	0.286667	1.30667	18.0533	90.8267
G10090_12741	11767	Ap1m1	46.1	23.7	25.33	26.02	43.05	25.31	2145	1071	1189	1255	2082	1205	31.71	31.46	1468.33	1514
G10090_25440	11769	Ap1s1	9.1	7.01	11.51	13.04	17.33	6.63	265	200	340	396	529	198	9.20667	12.3333	268.333	374.333
G10090_3474	108012	Ap1s2	18.87	42.52	20.05	15.9	18.75	24.61	1368	2352	1332	1054	1084	1556	27.1467	19.7533	1684	1231.33
G10090_8802	252903	Ap1s3	0.58	0.73	0.48	0.74	0.53	0.43	39.59	48.98	33.49	52.83	38.09	30.38	0.596667	0.566667	40.6867	40.4333
G10090_772	11771	Ap2a1	1.25	2	0.83	3.02	0.77	0.16	85.16	133.75	57.66	214.73	55.17	11.55	1.36	1.31667	92.19	93.8167
G10090_22875	11772	Ap2a2	45.21	55.82	38.5	42.52	43.77	50.74	4378	5300	3826	4442	4573	5056	46.51	45.6767	4501.33	4690.33
G10090_14052	71770	Ap2b1	0.84	2.73	4.25	5.92	4.58	3.1	107	316.4	542	792.04	576.24	405	2.60667	4.53333	321.8	591.093
G10090_3774	11773	Ap2m1	84.95	49.64	91.93	130.83	141.9	65.07	5908.38	3385.26	6499.31	9501.42	10374.5	4653.85	75.5067	112.6	5264.32	8176.6
G10090_8786	232910	Ap2s1	37.43	43.76	68.4	56.87	49.87	45.51	660	756	1216	1050	912	817	49.8633	50.75	877.333	926.333
G10090_18840	11774	Ap3b1	14.28	12.72	10.06	6.28	12.97	2.05	1371	1198	983	629	1311	203	12.3533	7.1	1184	714.333
G10090_9585	11775	Ap3b2	6.65	1.43	6.3	3.78	1.89	2.96	604	127	581	358	180	276	4.79333	2.87667	437.333	271.333
G10090_27043	11776	Ap3d1	7.61	4.03	11.13	12.18	9.33	8.35	868	452	1289	1451	1116	985	7.59	9.95333	869.667	1184
G10090_14960	55946	Ap3m1	85.46	50.93	66.59	56.07	66.33	60.72	6423	4010	5368	4594	5437	4802	67.66	61.04	5267	4944.33
G10090_369	64933	Ap3m2	22.47	3.56	10.74	11.29	6.71	14.36	1825	283	884	956	571	1196	12.2567	10.7867	997.333	907.667
G10090_9510	11777	Ap3s1	19.56	54.46	39.51	46.47	28.12	28.5	767	1732	1422	1727	1081	976	37.8433	34.3633	1307	1261.33
G10090_30578	11778	Ap3s2	2.25	1.11	4.34	3.54	3.48	4.42	314	152	616	516	511	634	2.56667	3.81333	360.667	553.667
G10090_1889	67489	Ap4b1	7.41	1.8	8.04	7.75	12.6	2.11	441	105	539	526	853	148	5.75	7.48667	361.667	509
G10090_7391	108011	Ap4e1	11.46	2.61	5.91	2.27	7.12	3.87	1443.79	315.44	732.26	329.84	938.78	529.74	6.66	4.42	830.497	599.453
G10090_20005	11781	Ap4m1	34.26	44.41	21.54	20.77	19.16	23.38	2737.71	3479	1746.51	1728.58	1595.18	1920.98	33.4033	21.1033	2654.41	1748.25
G10090_7307	11782	Ap4s1	65.5	79.27	71.89	77.53	72.04	58.1	1676	2091	1978	2135	1952	1672	72.22	69.2233	1915	1919.67
G10090_23530	381201	Ap5b1	0	0	0	0	1.03	0	0	0	0	0	72	0	0	0.343333	0	24
G10090_8095	74385	Ap5m1	11.14	8.37	11.11	16.45	13.41	6.65	1117.85	615	908	1323	1290	515	10.2067	12.17	880.283	1042.67
G10090_10216	69596	Ap5s1	11.65	1.41	14.98	16.68	14.57	17.23	431	51	550	678	577	694	9.34667	16.16	344	649.667
G10090_22341	231855	Ap5z1	0.06	2.1	2.52	0.4	0.51	1.61	5.28	127.37	158.9	26.81	49.04	132	1.56	0.84	97.1833	69.2833
G10090_20933	11783	Apaf1	4.76	0.67	3.01	1.25	3.26	0.16	743	102	478	203	535	26	2.81333	1.55667	441	254.667
G10090_14346	319924	Apba1	0.01	0.15	0.1	1.43	1.02	0.86	1	24	16	238	172	141	0.0866667	1.10333	13.6667	183.667
G10090_2631	11784	Apba2	25.08	9.09	19.72	23.51	20.61	14.91	2000	694	1633	1980	1728	1212	17.9633	19.6767	1442.33	1640
G10090_8506	57267	Apba3	0.02	0	0.5	1.81	3.94	0.37	1	0	27	94	208	19	0.173333	2.04	9.33333	107
G10090_1973	11785	Apbb1	9.02	4.61	9.57	18.09	12.53	7.82	411	198	464	1041	690	355	7.73333	12.8133	357.667	695.333
G10090_8313	54519	Apbb1ip	0.04	0	0.06	0	0	0.28	2	0	3	0	0	17	0.0333333	0.0933333	1.66667	5.66667
G10090_145	11787	Apbb2	8.53	9.46	6.96	10.86	8.48	6.81	1099	1095	958	1725	1090	837	8.31667	8.71667	1050.67	1217.33
G10090_348	225372	Apbb3	0	3.07	5.84	6.3	5.78	3.03	0	144	285	317	292	149	2.97	5.03667	143	252.667
G10090_7994	11789	Apc	8.87	5.47	9.87	7.56	7.06	7.61	2519	1593	2990	2350	2217	2341	8.07	7.41	2367.33	2302.67
G10090_7101	23805	Apc2	0.73	0.73	1.07	0.85	1.66	0.95	160	156	239	202	384	214	0.843333	1.15333	185	266.667
G10090_31038	494504	Apcdd1	0.02	0.02	0.22	1.68	1.72	0.18	1	1	15	116	120	12	0.0866667	1.19333	5.66667	82.6667
G10090_10502	235606	Apeh	12	0.02	8.66	5.67	8.88	7.4	675	1	495	335	525	428	6.89333	7.31667	390.333	429.333
G10090_9135	100038489	Apela	0	0	0	1.46	0	0	0	0	0	34	0	0	0	0.486667	0	11.3333
G10090_32366	11792	Apex1	57.64	47.28	37.74	47.29	47.55	46.38	1720	1382	1143	1472	1486	1420	47.5533	47.0733	1415	1459.33
G10090_1359	77622	Apex2	8.18	0.53	3.55	3	7.95	0.18	377.13	42.26	167.05	155.74	396.44	14.07	4.08667	3.71	195.48	188.75
G10090_10011	226548	Aph1a	0.33	1.1	0.72	3.88	2.97	0	22.29	73.57	49.69	276.7	229.1	0	0.716667	2.28333	48.5167	168.6
G10090_1847	208117	Aph1b	16.01	12.64	18.46	11.16	17.61	13.89	1981.61	1467	2257.21	1416.72	2212.43	1707.41	15.7033	14.22	1901.94	1778.85
G10090_5459	68318	Aph1c	1.64	0	2.53	1.32	3.81	1.87	204.39	0	327.79	174.28	500.57	243.59	1.39	2.33333	177.393	306.147
G10090_26225	11800	Api5	44.46	42.57	37.08	45.58	53.49	47.23	3971	3723	3362	4248	5021	4334	41.37	48.7667	3685.33	4534.33
G10090_28721	56369	Apip	49.73	67.95	51.06	37.01	45.76	62.25	1030	1364	1065	802	988	1314	56.2467	48.34	1153	1034.67
G10090_1350	72103	Aplf	4.91	0.07	1.73	1.65	3.18	1.7	387.02	5	139	136.01	263.37	123.62	2.23667	2.17667	177.007	174.333
G10090_32246	30878	Apln	4.12	2.24	6.69	7.68	9.5	5.73	308	164	508	599	746	440	4.35	7.63667	326.667	595
G10090_33045	23796	Aplnr	0	0	0	0.62	0	0	0	0	0	55	0	0	0	0.206667	0	18.3333
G10090_10350	11803	Aplp1	8.05	6.71	26.57	32.28	23.95	21.47	457	370	1523	1897	1419	1242	13.7767	25.9	783.333	1519.33
G10090_9547	11804	Aplp2	91.53	112.11	150.54	151.76	174.41	93.85	7673	9175	12793	13300	15340	8076	118.06	140.007	9880.33	12238.7
G10090_14962	71881	Apmap	50.04	21.81	49.79	42.12	45.69	29.26	2568	1098	2571	2248	2443	1538	40.5467	39.0233	2079	2076.33
G10090_23984	11806	Apoa1	1.18	0.23	1.34	1.96	1.82	1.19	26	5	30	45	42	27	0.916667	1.65667	20.3333	38
G10090_13614	11807	Apoa2	8.4	0.19	0.1	0.63	0.19	0	112	2	1	7	3	0	2.89667	0.273333	38.3333	3.33333
G10090_28235	238055	Apob	0	0	0	0	0	0	1	1	0	0	0	0	0	0	0.666667	0
G10090_15078	11810	Apobec1	18.63	16.24	9.34	12.08	18.61	12.07	967	823	492	651	1017	666	14.7367	14.2533	760.667	778
G10090_23577	11811	Apobec2	0.04	0.18	0.11	0.55	0.1	0.35	1	5	3	16	3	10	0.11	0.333333	3	9.66667
G10090_7686	80287	Apobec3	8.97	2.17	10.06	10.84	12.92	5.46	670.51	117	749	903.35	1138	412	7.06667	9.74	512.17	817.783
G10090_16939	71281	Apobec4	0.06	0	0	0.03	0	0	2	0	0	1	0	0	0.02	0.01	0.666667	0.333333
G10090_19755	171504	Apobr	0	0.01	0.69	0	0.32	1.1	0	1	42	0	29	68	0.233333	0.473333	14.3333	32.3333
G10090_2966	11812	Apoc1	4.11	0	10.35	6.44	12.19	9.81	35	0	89	60	107	87	4.82	9.48	41.3333	84.6667
G10090_8852	11813	Apoc2	0	0	0	0.08	0	0	0	0	0	1	0	0	0	0.0266667	0	0.333333
G10090_3808	11814	Apoc3	0	4.46	3.45	4.61	6.82	8.46	0	40	32	44	74	79	2.63667	6.63	24	65.6667
G10090_11344	11815	Apod	60.34	32.15	50.58	63.48	70.92	46.41	2915	1504	2477	3190	3588	2287	47.69	60.27	2298.67	3021.67
G10090_7868	11816	Apoe	8081.92	6501.88	11134.6	9176.16	9508.74	8726.46	231302	181222	322544	273558	284121	254870	8572.81	9137.12	245023	270850
G10090_14110	103161	Apof	2.4	0.02	0.02	0	0.02	0	108	1	1	0	1	0	0.813333	0.00666667	36.6667	0.333333
G10090_4926	11818	Apoh	2.4	0	0	0	1.88	0	47	0	0	0	53	0	0.8	0.626667	15.6667	17.6667
G10090_23502	328561	Apol10b	3.02	7.41	0.51	1.12	2.14	0	140	342	24	58	108	0	3.64667	1.08667	168.667	55.3333
G10090_15801	328563	Apol11b	0	0	1.62	0	0	0	0	0	79	0	0	0	0.54	0	26.3333	0
G10090_19737	71939	Apol6	0.19	0.08	0.05	0.05	0.04	0.05	9.22	3.52	2.48	2.38	2.11	2.48	0.106667	0.0466667	5.07333	2.32333
G10090_29846	278679	Apol7b	0	0	0.01	0	0.02	0.08	0	0	0.5	0	1	4.5	0.00333333	0.0333333	0.166667	1.83333
G10090_11941	108956	Apol7c	0	0.04	0	0	0	0	0	2	0	0	0	0	0.0133333	0	0.666667	0
G10090_3036	666348	Apol7e	0.21	0	0.01	0.04	0.02	0.08	11	0	0.5	2	1	4.5	0.0733333	0.0466667	3.83333	2.5
G10090_1713	71898	Apol9b	0.03	3.32	0	0	0	0	1	112	0	0	0	0	1.11667	0	37.6667	0
G10090_28484	381823	Apold1	28.36	36.25	21.29	23.5	18.91	9.52	2213	2773	1689	1915	1551	764	28.6333	17.31	2225	1410
G10090_8567	28194	Apon	0	0.03	0	0	0	0	0	1	0	0	0	0	0.01	0	0.333333	0
G10090_10934	68316	Apoo	144.69	128.89	125.7	91.01	112.16	118.64	3027	2669	2674	1990	2441	2550	133.093	107.27	2790	2327
G10090_13577	68117	Apool	9.36	47	23.83	15.57	21.39	22.13	287	1412	740	498	687	692	26.73	19.6967	813	625.667
G10090_19868	68020	Apopt1	15.46	17.06	20.7	35.76	33.02	32.88	368.69	398.24	486.7	857.65	787.56	792.99	17.74	33.8867	417.877	812.733
G10090_9544	11820	App	34.28	43.75	44.55	56.17	50.16	28.04	2592	3541	3674	4556	4231	2220	40.86	44.79	3269	3669
G10090_10656	66884	Appbp2	16.57	7.35	13.34	20.7	14.84	22.31	939	408	768	1224	883	1299	12.42	19.2833	705	1135.33
G10090_6181	72993	Appl1	17.06	12.68	7.44	10.47	11.26	3.74	2211	2084	1245	1636	1639	586	12.3933	8.49	1846.67	1287
G10090_11049	216190	Appl2	145.88	141.56	155.99	127.6	116.65	110.6	9832	9333	10890	9243	8589	7799	147.81	118.283	10018.3	8543.67
G10090_19448	11821	Aprt	19.22	50.73	31.31	13.52	15.26	10.28	367	948	606	269	304	201	33.7533	13.02	640.333	258
G10090_7513	66408	Aptx	9.53	2.43	8.31	13.63	9.32	6.51	1270	318	1134	1915	1307	893	6.75667	9.82	907.333	1371.67
G10090_4793	11826	Aqp1	1.82	0.03	0.02	0	0.01	0.01	119	2	1	0	1	1	0.623333	0.00666667	40.6667	0.666667
G10090_9247	66333	Aqp11	20.76	17.74	9.36	17.42	22.63	13.07	627	525	287	549	716	405	15.9533	17.7067	479.667	556.667
G10090_33351	11827	Aqp2	0	0.03	0	0	0.76	0	0	1	0	0	26	0	0.01	0.253333	0.333333	8.66667
G10090_5072	11829	Aqp4	161.99	126.87	207.19	248.88	223.12	265.33	19894	15200	25939	32056	28976	33562	165.35	245.777	20344.3	31531.3
G10090_5086	11832	Aqp7	0.85	1.07	0.15	1.46	2.82	0.26	50.76	62.48	9.37	90.76	113.51	16.03	0.69	1.51333	40.87	73.4333
G10090_12955	64008	Aqp9	5.01	5.11	7.56	5.6	5.68	2.52	313	313	549	423	454	186	5.89333	4.6	391.667	354.333
G10090_9399	11834	Aqr	2.96	3.86	2.86	3.67	5.87	2.05	340	400	341	446	725	248	3.22667	3.86333	360.333	473
G10090_33289	11835	Ar	0	0.18	0	0.21	0	0	0	44	0	54	1	0	0.06	0.07	14.6667	18.3333
G10090_17885	11836	Araf	88.02	154.13	161.65	126.07	148.78	150.36	3504	5564	6645	5202	6367	5792	134.6	141.737	5237.67	5787
G10090_729	69710	Arap1	2.29	0.13	2.9	4.01	3.98	2.01	178	9	268	345	306	165	1.77333	3.33333	151.667	272
G10090_9054	212285	Arap2	11.9	16.13	21.05	11.24	14.02	15.73	2112	2807	3773	2072	2618	2858	16.36	13.6633	2897.33	2516
G10090_7681	106952	Arap3	1.77	0.01	1.14	2.05	2.02	0.66	222	1	145	268	267	85	0.973333	1.57667	122.667	206.667
G10090_8959	11838	Arc	0.01	0	1.07	0.48	0	0.87	1	0	79	36	0	65	0.36	0.45	26.6667	33.6667
G10090_24015	213827	Arcn1	55.62	43.21	49.09	58.24	70.14	56.5	4574	3483	4103	5001	6064	4777	49.3067	61.6267	4053.33	5280.67
G10090_30906	11839	Areg	0	0	0	1.77	0	0	0	0	0	51	0	0	0	0.59	0	17
G10090_195	68497	Arel1	1.95	0.4	1.9	3.84	3.91	2.36	232	47	230	479	490	289	1.41667	3.37	169.667	419.333
G10090_25510	11840	Arf1	65.35	52.23	51.31	93.6	92.56	52.19	2746	2141	2183	4097	4064	2253	56.2967	79.45	2356.67	3471.33
G10090_8274	11841	Arf2	30.64	9.82	24.7	30.61	41.19	19.39	1674	513	1361	1713	2305	1062	21.72	30.3967	1182.67	1693.33
G10090_30480	11842	Arf3	4.04	5.02	7.23	10.9	9.56	4.2	335	410	609.16	945.84	833.49	359.06	5.43	8.22	451.387	712.797
G10090_30773	11843	Arf4	99.88	63.97	119.74	148.54	118.71	98.18	4770	2994	5809	7404	5951	4817	94.53	121.81	4524.33	6057.33
G10090_16166	11844	Arf5	8.2	11.43	42.92	40.41	23.57	15.22	170	232	902	873	510	323	20.85	26.4	434.667	568.667
G10090_23714	11845	Arf6	6.44	9.26	5.9	4.4	6.76	5	573	807	533	409	632	457	7.2	5.38667	637.667	499.333
G10090_4029	228998	Arfgap1	5.77	5.78	7.33	9.93	9.81	4.44	279	294	404	563	532	240	6.29333	8.06	325.667	445
G10090_21131	77038	Arfgap2	26.09	8.74	12.68	30.44	20.31	6.01	2088.56	685.81	1032.2	2544.75	1709.3	494.61	15.8367	18.92	1268.86	1582.89
G10090_2741	66251	Arfgap3	2.54	4.18	3.44	12.87	8.4	3.16	157	253	224	843	555	201	3.38667	8.14333	211.333	533
G10090_31823	211673	Arfgef1	7.06	12.43	7.78	7.97	5.84	6.25	1197	2067	1342	1413	1043	1091	9.09	6.68667	1535.33	1182.33
G10090_1347	99371	Arfgef2	3.02	0.24	2.1	2.97	2.45	3.11	610	47	433	627	536	651	1.78667	2.84333	363.333	604.667
G10090_23622	215821	Arfgef3	1.19	3	1.83	0.76	0.42	1.58	236	584	369	158	87	322	2.00667	0.92	396.333	189
G10090_4237	99889	Arfip1	9.39	23.17	17.14	11.84	14.08	20.78	646	1578	1201	858	1015	1472	16.5667	15.5667	1141.67	1115
G10090_3018	76932	Arfip2	1.85	3.34	10.43	4.46	15.44	7.83	127	218	619	321	854	471	5.20667	9.24333	321.333	548.667
G10090_10980	76688	Arfrp1	32.89	25.29	17.61	20.72	22.52	20.03	1568	1293	838	964	1058	926	25.2633	21.09	1233	982.667
G10090_32788	11846	Arg1	0.41	0	0.55	0.08	0.25	0.17	14	0	19	3	9	6	0.32	0.166667	11	6
G10090_31218	11847	Arg2	0	0	0.12	0.32	0	0.03	0	0	4	11.02	0	1	0.04	0.116667	1.33333	4.00667
G10090_2923	234023	Arglu1	2797.01	3682.49	1680.01	1535.23	1330.26	2439	113670	147480	69597	65809	57011	102149	2719.84	1768.16	110249	74989.7
G10090_13104	228359	Arhgap1	1.45	4.32	9.53	12.63	12.06	0.98	91	265	662	914	878	69	5.1	8.55667	339.333	620.333
G10090_14269	78514	Arhgap10	0	3.31	1.64	2.7	2.18	1.03	0	230	120	197	164	76	1.65	1.97	116.667	145.667
G10090_25025	228482	Arhgap11a	1.44	0	0.29	1.61	0.88	0.02	173	0	35	202	112	3	0.576667	0.836667	69.3333	105.667
G10090_2619	75415	Arhgap12	15.52	23.98	24.86	15.39	14.18	24.42	1739	2646	2943	1847	1716	2838	21.4533	17.9967	2442.67	2133.67
G10090_7051	76117	Arhgap15	6.25	7.55	8.68	7.1	10.38	11.11	296.23	351.87	418.02	351.56	521.9	542.02	7.49333	9.53	355.373	471.827
G10090_13917	70497	Arhgap17	2.51	4.7	2.6	4.28	3.2	1.67	193	355	208	345	260	132	3.27	3.05	252	245.667
G10090_22691	73910	Arhgap18	7.61	3.29	11.43	17.7	12.99	17.24	656	278	1001	1596	1180	1533	7.44333	15.9767	645	1436.33
G10090_1974	71085	Arhgap19	0	0.01	1.78	0	0	0.9	0	1	217	0	0	111	0.596667	0.3	72.6667	37
G10090_30617	244867	Arhgap20	3.02	1.54	0.45	0.04	1.61	1.48	462	231	70	7	259	233	1.67	1.04333	254.333	166.333
G10090_9977	71435	Arhgap21	18.91	11.36	13.26	15.48	13.98	13.11	4268.08	3061.61	3174.45	3526.58	3367.72	3498.54	14.51	14.19	3501.38	3464.28
G10090_7367	239027	Arhgap22	0	0	0	0	0	0.83	0	0	0	0	0	37	0	0.276667	0	12.3333
G10090_401	58996	Arhgap23	2.41	0.01	3.21	1.84	1.8	1.54	198	1	268	163	157	130	1.87667	1.72667	155.667	150
G10090_7744	231532	Arhgap24	1.36	0.02	1.35	5.04	3.33	9.43	88	1	104	419	311	739	0.91	5.93333	64.3333	489.667
G10090_14649	232201	Arhgap25	0.01	1.03	0.01	2.36	0.89	0.01	1	81	1	199	75	1	0.35	1.08667	27.6667	91.6667
G10090_2154	71302	Arhgap26	7.56	6.11	10.87	16.58	15.71	8.07	1371	1061	1929	3104	2906	1503	8.18	13.4533	1453.67	2504.33
G10090_14033	544817	Arhgap27	0.39	2.1	0.56	0.58	0.79	0	20	140	47	50	69	0	1.01667	0.456667	69	39.6667
G10090_1771	268970	Arhgap28	0	0	0	0.67	0.04	0	0	0	0	89	6	0	0	0.236667	0	31.6667
G10090_24817	214137	Arhgap29	18.77	3.99	8.24	14.56	17.48	7.08	2246	462	1020	1842	2215	866	10.3333	13.04	1242.67	1641
G10090_15333	226652	Arhgap30	0.16	1.46	0.05	0.93	0.44	1.03	17	154	5	104	50	114	0.556667	0.8	58.6667	89.3333
G10090_31470	12549	Arhgap31	1.88	6.28	4.98	4.32	6.21	2.57	350	1147	944	840	1218	492	4.38	4.36667	813.667	850
G10090_5318	330914	Arhgap32	0.38	0.06	0.71	0.21	0.08	0.35	85	9	121	79	23	62	0.383333	0.213333	71.6667	54.6667
G10090_11420	233071	Arhgap33	0.01	0	0.02	0.27	0	0.06	1	0	3	29	0	6	0.01	0.11	1.33333	11.6667
G10090_6475	232906	Arhgap35	4.79	7.64	4.91	5.31	4.52	4.28	971	1518	1011	1123	964	892	5.78	4.70333	1166.67	993
G10090_14536	223666	Arhgap39	0.32	0	0.07	0.91	0.94	0.02	34	0	8	102	106	2	0.13	0.623333	14	70
G10090_9596	171207	Arhgap4	0	0	0.02	0	0.79	0.84	0	0	1	0	60	49	0.00666667	0.543333	0.333333	36.3333
G10090_23174	71544	Arhgap42	11.81	4.46	4.79	9.06	7.84	9.3	1784	661	736	1430	1217	1445	7.02	8.73333	1060.33	1364
G10090_14434	216831	Arhgap44	56.9	76.61	26.36	28.93	17.88	36.7	4951	6534	2331	2628	1636	3284	53.29	27.8367	4605.33	2516
G10090_5309	70719	Arhgap45	1.86	2.73	0.68	0.79	0.32	0.55	138	243	65	77	32	42	1.75667	0.553333	148.667	50.3333
G10090_19362	11855	Arhgap5	41.09	54.66	52.41	38.22	44.67	53.03	8967	12224	11023	8589	9471	11759	49.3867	45.3067	10738	9939.67
G10090_5703	11856	Arhgap6	0.08	0.08	0.56	1.17	1.41	0.68	7	8	55	119	144	68	0.24	1.08667	23.3333	110.333
G10090_5351	73167	Arhgap8	0	0.03	0	0	2.51	1.11	0	1	0	0	92	40	0.01	1.20667	0.333333	44
G10090_1250	216445	Arhgap9	0	0	0	0	1.43	0	0	0	0	0	68	0	0	0.476667	0	22.6667
G10090_17659	192662	Arhgdia	6.19	1.62	8.1	18.48	12.14	3.45	292	75	393	922	603	167	5.30333	11.3567	253.333	564
G10090_9500	11857	Arhgdib	26.18	79.26	52.88	50.29	68.46	54.17	697	2051	1423	1394	1898	1486	52.7733	57.64	1390.33	1592.67
G10090_28155	14570	Arhgdig	14	7.81	8.18	5.51	7.03	10.71	324	177	192	133	170	254	9.99667	7.75	231	185.667
G10090_7649	16801	Arhgef1	1.79	0.45	2.12	3.69	2.16	0.54	151	34	167	299	176	43	1.45333	2.13	117.333	172.667
G10090_2149	234094	Arhgef10	0.35	0.36	1.52	3.57	1.68	2.01	47	46	161	397	195	213	0.743333	2.42	84.6667	268.333
G10090_3104	72754	Arhgef10l	0.29	0.01	2.94	2.15	2.22	0.91	26	1	269	208	216	84	1.08	1.76	98.6667	169.333
G10090_1957	213498	Arhgef11	0.32	0	0.13	0.06	0.52	0.92	43.79	0	18.39	8.3	89.74	150.62	0.15	0.5	20.7267	82.8867
G10090_1625	69632	Arhgef12	5.8	4.66	8.32	5.99	5.44	4.76	1377.99	1086.98	2037.87	1505.37	1363.12	1164	6.26	5.39667	1500.95	1344.16
G10090_3288	442801	Arhgef15	1.81	2.86	0.38	3.8	2.41	0.87	176.75	274.06	37.35	390.17	247.65	77.97	1.68333	2.36	162.72	238.597
G10090_21472	230972	Arhgef16	0.16	0	0	0	0	0.02	10	0	0	0	0	1	0.0533333	0.00666667	3.33333	0.333333
G10090_32405	207212	Arhgef17	2.02	1.48	1.36	2.12	1.88	0.89	501	359	343	549	492	227	1.62	1.63	401	422.667
G10090_12355	102098	Arhgef18	3.15	0.8	2.86	2.98	2.09	3.51	399	100	370	396	280	456	2.27	2.86	289.667	377.333
G10090_5197	213649	Arhgef19	2.33	2.63	4.48	3.12	4.68	6.64	188	208	386	280	420	586	3.14667	4.81333	260.667	428.667
G10090_5025	16800	Arhgef2	8.27	2.89	1.9	4.75	5	4.15	859.42	297.18	219.3	570.18	635.03	545.38	4.35333	4.63333	458.633	583.53
G10090_10641	52666	Arhgef25	7.86	0.4	13.63	16.19	7.98	2.24	389	20	704	859	440	114	7.29667	8.80333	371	471
G10090_33635	622434	Arhgef26	21.74	48	28.9	21.29	18.62	26.74	2715	5876	3669	2776	2446	3435	32.88	22.2167	4086.67	2885.67
G10090_16840	110596	Arhgef28	0.83	2.66	1.05	1.4	0.75	0.28	121	286	113	185	99	34	1.51333	0.81	173.333	106
G10090_20	71704	Arhgef3	5.28	0.01	4.2	8.03	9.83	2.09	432	1	349	697	865	176	3.16333	6.65	260.667	579.333
G10090_8523	381112	Arhgef33	0	0	0.11	0.1	0.03	0.07	0	0	9	12	3	6	0.0366667	0.0666667	3	7
G10090_5171	328967	Arhgef37	1.96	0.87	1.44	1.27	1.32	1.39	227.5	104.06	177.68	159.51	167.91	172.02	1.42333	1.32667	169.747	166.48
G10090_9779	230098	Arhgef39	4.1	0	0.42	1.45	1.22	1.94	155	0	16	57	48	75	1.50667	1.53667	57	60
G10090_29657	226970	Arhgef4	7.87	6.54	3.45	7.35	7.95	5.55	505	411	225	492	536	366	5.95333	6.95	380.333	464.667
G10090_239	268739	Arhgef40	1.35	1.62	1.29	1.56	3.08	0.81	169.66	212	170.07	204.17	421.47	137.15	1.42	1.81667	183.91	254.263
G10090_19974	54324	Arhgef5	0.34	0	0.08	1.46	1.85	1.35	44	0	11	197	252	180	0.14	1.55333	18.3333	209.667
G10090_1052	73341	Arhgef6	5.16	0.05	3.23	1.39	1.45	4.59	552	5	351	159	163	506	2.81333	2.47667	302.667	276
G10090_9242	54126	Arhgef7	1.67	0.22	3.41	5.21	6.09	2.32	182	23	375	612	715	264	1.76667	4.54	193.333	530.333
G10090_85	236915	Arhgef9	4.87	3.53	2.82	3.95	3.31	1.89	648	396	353	492	397	218	3.74	3.05	465.667	369
G10090_5241	93760	Arid1a	15.44	16.22	12.9	16.93	17.07	19.55	3047	3137	2588	3489	3544	3968	14.8533	17.85	2924	3667
G10090_23700	239985	Arid1b	2.17	3.11	0.99	3.05	2.13	1.15	595	760	276	793	615	323	2.09	2.11	543.667	577
G10090_33574	77044	Arid2	17.35	4.4	11.97	11.78	10.87	9.95	3785	940	2654	2684	2497	2234	11.24	10.8667	2459.67	2471.67
G10090_13932	13496	Arid3a	0	0.06	0	0	0.11	0	0	7	0	0	14	0	0.02	0.0366667	2.33333	4.66667
G10090_8850	56380	Arid3b	0	0.48	0.52	2.48	0.6	0	0	36	52	214	48	0	0.333333	1.02667	29.3333	87.3333
G10090_14540	550619	Arid3c	0	0	0.2	0	0.05	0	0	0	8	0	2	0	0.0666667	0.0166667	2.66667	0.666667
G10090_10647	238247	Arid4a	13.26	12.77	12.08	12.3	11.97	4.75	1629	1198	1408	1639	1520	651	12.7033	9.67333	1411.67	1270
G10090_13311	94246	Arid4b	6.63	10.43	10.25	12.81	12.78	11.39	929	1428	1448	1860	1876	1630	9.10333	12.3267	1268.33	1788.67
G10090_10321	214855	Arid5a	0.69	0.05	2.98	4.69	2.26	1.08	92	6	415	668	322	149	1.24	2.67667	171	379.667
G10090_7442	71371	Arid5b	0.26	1.4	0.74	2.96	1.39	3.02	45	234	120	526	263	540	0.8	2.45667	133	443
G10090_27665	23806	Arih1	4.42	8.18	5.13	9.09	4.13	11.11	525	1168	886	1661	560	1768	5.91	8.11	859.667	1329.67
G10090_14108	23807	Arih2	4.47	3.17	5.57	6.4	7.49	3.97	427	291	543	642	744	383	4.40333	5.95333	420.333	589.667
G10090_8380	104303	Arl1	76.57	99.7	90.84	66.53	79.36	86.56	1417	1806	1704	1283	1532	1640	89.0367	77.4833	1642.33	1485
G10090_8675	56795	Arl10	1.21	5.93	1.13	1.53	4.06	3.95	124	595	114	163	354	395.14	2.75667	3.18	277.667	304.047
G10090_17621	68146	Arl13b	10.5	7.39	5.78	7.14	6.21	2.41	899	612	506	635	577	208	7.89	5.25333	672.333	473.333
G10090_11870	212772	Arl14ep	99.87	143.93	83.2	64.73	62.13	117.6	7740	10937	6570	5237	5086	9373	109	81.4867	8415.67	6565.33
G10090_12980	381142	Arl14epl	0	0	0	0.04	0	0	0	0	0	2	0	0	0	0.0133333	0	0.666667
G10090_16316	218639	Arl15	7.44	19.52	3.75	4.42	10.23	9.18	585	1530	303	369	858	749	10.2367	7.94333	806	658.667
G10090_31783	70317	Arl16	10.32	14.14	10.24	18.46	8.1	4.43	488	655.29	491.74	911	402.06	215	11.5667	10.33	545.01	509.353
G10090_21293	56327	Arl2	24.99	28.57	22.55	37.05	46.26	35.57	479	536	438	740	925	698	25.37	39.6267	484.333	787.667
G10090_8227	107566	Arl2bp	20.91	28.31	24.71	39.99	27.93	13.71	967	1251	1198	1972	1350	646	24.6433	27.21	1138.67	1322.67
G10090_12769	56350	Arl3	330.51	391.92	287.95	278.78	245.75	310.82	5985	6958	5290	5264	4640	5761	336.793	278.45	6077.67	5221.67
G10090_1311	11861	Arl4a	66.77	71.65	79.82	82.64	112.4	41.41	5821	6122	7074	7522	10304	3714	72.7467	78.8167	6339	7180
G10090_30231	320982	Arl4c	8.77	4.83	5.93	4.62	5.67	2.82	830	448	571	457	565	275	6.51	4.37	616.333	432.333
G10090_27055	80981	Arl4d	6.6	19.02	9.33	9.02	18	11.29	209	590	300	298	597	367	11.65	12.77	366.333	420.667
G10090_13838	75423	Arl5a	9.34	11.71	3.81	7.85	7.02	12.47	1168	1435	484	1025	925	1607	8.28667	9.11333	1029	1185.67
G10090_23694	75869	Arl5b	2.31	0.01	3.23	5.21	7.31	1.64	379	1	540	864	1246	277	1.85	4.72	306.667	795.667
G10090_14309	217151	Arl5c	0	0	0.08	0	0	0	0	0	3	0	0	0	0.0266667	0	1	0
G10090_16062	56297	Arl6	80.2	22.27	32.05	36.17	51.82	27.34	2765	752	1121	1301	1872	967	44.84	38.4433	1546	1380
G10090_25712	54208	Arl6ip1	242.15	212.65	276.96	293.69	257.01	254.64	12114	10425	14075	15335	13498	13087	243.92	268.447	12204.7	13973.3
G10090_27407	65105	Arl6ip4	50.76	23.74	33.73	38.33	35.74	37.56	1360	623	917	1071	1002	1032	36.0767	37.21	966.667	1035
G10090_13443	65106	Arl6ip5	41.08	9.9	19.02	40.64	31.56	40.46	1258	297	591	1298	1012	1271	23.3333	37.5533	715.333	1193.67
G10090_33281	65103	Arl6ip6	21.37	19.71	18.83	19.73	12.66	24.48	1287	1163	1152	1240	801	1515	19.97	18.9567	1200.67	1185.33
G10090_26158	68724	Arl8a	15.63	11.79	27.74	27.24	13.46	15.82	617	456	1112	1122	557	641	18.3867	18.84	728.333	773.333
G10090_31641	67166	Arl8b	20.11	93.67	40.04	50.09	49.13	56.37	1395	6368	2822	3627	3581	4019	51.2733	51.8633	3528.33	3742.33
G10090_23499	384185	Arl9	0.03	0	1.13	0	0	0.03	1	0	25	0	0	1	0.386667	0.01	8.66667	0.333333
G10090_24814	74252	Armc1	25.51	22.32	32.36	28.96	34.51	27.94	1772	1519	2285	2100	2519	1995	26.73	30.47	1858.67	2204.67
G10090_29310	67211	Armc10	17.59	6.72	12.23	12.29	14.33	15.12	828	310	585	604	708	731	12.18	13.9133	574.333	681
G10090_15239	213402	Armc2	2.75	2.28	2.47	2.39	2.29	3.89	321	220	249	286	239	393	2.5	2.85667	263.333	306
G10090_13655	70882	Armc3	14.15	9.66	5.64	8.58	5.02	8.7	1052	663	459	653	372	634	9.81667	7.43333	724.667	553
G10090_5842	74934	Armc4	9.41	2.5	13.08	21.13	23.08	13.24	655	184	1005	1640	1724	905	8.33	19.15	614.667	1423
G10090_2787	233912	Armc5	0	0.01	0.63	0.42	0.6	0.63	0	1	59	40	57.44	59	0.213333	0.55	20	52.1467
G10090_1390	76813	Armc6	1.34	3.35	1.06	1.51	3.14	2.69	65	161	52	80	168	135	1.91667	2.44667	92.6667	127.667
G10090_15286	276905	Armc7	10.13	0.04	0.25	5.88	2.77	1.12	467	2	13	291	136	58	3.47333	3.25667	160.667	161.667
G10090_11553	74125	Armc8	14.8	13.15	16.65	14.47	19.33	20.46	1618	1253	1806	1555	2071	2213	14.8667	18.0867	1559	1946.33
G10090_256	78795	Armc9	6.49	0	6.64	6.62	2.13	2.94	362	0	425	498	174	162	4.37667	3.89667	262.333	278
G10090_3364	78248	Armcx1	11.12	19.47	16.05	22.62	16.76	16.24	601	1063	903	1305	955	900	15.5467	18.54	855.667	1053.33
G10090_3355	67416	Armcx2	7.48	2.91	1.78	4.89	5.93	6.68	599	228	151	418	523	561	4.05667	5.83333	326	500.667
G10090_7362	71703	Armcx3	27.1	28.69	26.54	28.5	33.74	20.06	2175	2264	2184	2403	2899	1655	27.4433	27.4333	2207.67	2319
G10090_14594	100503043	Armcx4	0.96	3.02	1.12	0.73	0.76	0.35	185	642.97	225.06	165.97	156.23	71.05	1.7	0.613333	351.01	131.083
G10090_17043	494468	Armcx5	14.71	1.23	13.65	2.89	5.04	0.74	983.96	80.39	927.56	201.57	354.04	51.08	9.86333	2.89	663.97	202.23
G10090_11549	278097	Armcx6	3.6	0	0	1.53	9.1	4.11	171	0	0	76	457	201	1.2	4.91333	57	244.667
G10090_1077	381544	Armh1	23.04	12.26	8.84	12.91	5.21	8.86	1006	491	384	558	235	390	14.7133	8.99333	627	394.333
G10090_27130	666145	Armh2	0	0	1.78	1.57	1.6	7.74	0	0	54	49	50	237	0.593333	3.63667	18	112
G10090_20982	71617	Armh3	0	0	1.47	5.55	2.38	0.09	0	0	136	470	228	6	0.49	2.67333	45.3333	234.667
G10090_20694	67419	Armh4	0.02	7.58	8.24	4.64	8.56	2.65	1	483	569	334	617	188	5.28	5.28333	351	379.667
G10090_10086	73419	Armt1	20.28	11.57	2.74	12.3	10.3	1.95	1092	610	151	691	583	108	11.53	8.18333	617.667	460.667
G10090_1700	11863	Arnt	26.48	24.84	24.37	11.31	12.17	20.45	2740	2495	2560	1223	1331	2176	25.23	14.6433	2598.33	1576.67
G10090_2841	11864	Arnt2	2.45	10.29	8.01	6.46	3.52	10.62	350	1438	1162	962	528	1558	6.91667	6.86667	983.333	1016
G10090_1738	11865	Arntl	12.57	1.54	8.78	9.8	10	9.49	777	93	605	701	723	626	7.63	9.76333	491.667	683.333
G10090_7082	272322	Arntl2	0	0	0.16	0.67	0.41	0.87	0	0	9	45	24	60	0.0533333	0.65	3	43
G10090_4134	56443	Arpc1a	33.82	31.46	38.65	36.02	30.88	42.5	1241	1131	1440	1379	1188	1601	34.6433	36.4667	1270.67	1389.33
G10090_12715	11867	Arpc1b	24.09	26.38	36.44	50.05	60.77	24.12	862	925	1324	1869	2280	886	28.97	44.98	1037	1678.33
G10090_1937	76709	Arpc2	69.71	102.73	90.33	96.82	125.45	89.54	2322	3310	3076	3366	4424	3062	87.59	103.937	2902.67	3617.33
G10090_30359	56378	Arpc3	29.68	46.41	23.64	25.45	32.42	6.22	592	906	478	529	675	127	33.2433	21.3633	658.667	443.667
G10090_22723	68089	Arpc4	55.9	36.77	51.37	55.97	51.6	48.26	2981.61	1891	2782.33	3113.6	2890.29	2645.18	48.0133	51.9433	2551.65	2883.02
G10090_26503	67771	Arpc5	237.77	261.09	193.09	193.29	184.68	228	10515	11314	8673	8921	8570	10356	230.65	201.99	10167.3	9282.33
G10090_20697	74192	Arpc5l	41.63	81.8	77.35	79.15	70.29	76.18	1213	2332	2291	2441	2178	2318	66.9267	75.2067	1945.33	2312.33
G10090_29663	70420	Arpin	15.36	20.88	16.85	15.15	18.84	7.26	787	1048	877	810	1013	382	17.6967	13.75	904	735
G10090_3362	59046	Arpp19	37.61	80.36	38.2	36.75	48	42.49	3554	7440	3668	3626	4771	4132	52.0567	42.4133	4887.33	4176.33
G10090_2762	74100	Arpp21	24.75	11.74	12.52	26.22	14.68	15.99	1719	777	922	1901	1142	1138	16.3367	18.9633	1139.33	1393.67
G10090_5922	109689	Arrb1	2.27	1.82	4.86	4.82	2.77	4.81	387	303	841	859	497	848	2.98333	4.13333	510.333	734.667
G10090_6476	216869	Arrb2	1.62	3.76	3.69	4.87	5.7	1.45	74	168	167	219	253	66	3.02333	4.00667	136.333	179.333
G10090_1161	215705	Arrdc1	0.05	0.03	5.83	5.17	5.13	0.05	2	1	225	212	208	2	1.97	3.45	76	140.667
G10090_3974	70807	Arrdc2	11.53	7.68	6.17	4.41	5.3	3.27	467	307	276	225	292	136	8.46	4.32667	350	217.667
G10090_5367	105171	Arrdc3	66.42	29.37	31.34	43.28	39.1	16.51	6502	2837	3128	4434	4034	1662	42.3767	32.9633	4155.67	3376.67
G10090_12070	66412	Arrdc4	1.14	0.01	4.17	4.51	2.09	2.17	106	1	249	336	163	134	1.77333	2.92333	118.667	211
G10090_11905	11883	Arsa	1.49	2.76	2.98	3.91	2.45	1.07	124	225	252	339	214	91	2.41	2.47667	200.333	214.667
G10090_12001	11881	Arsb	16.07	13.17	12.2	10.54	7.24	11.18	1530	1229	1181	1048	725	1095	13.8133	9.65333	1313.33	956
G10090_2747	74008	Arsg	4.05	0.03	1.87	4.12	0	2.18	145	1	69	156	0	80	1.98333	2.1	71.6667	78.6667
G10090_14929	545260	Arsi	0	0.01	0	0	0	0	0	1	0	0	0	0	0.00333333	0	0.333333	0
G10090_21158	271970	Arsj	0.32	0	0.58	0.58	0.44	0.01	28	0	52	53	41	1	0.3	0.343333	26.6667	31.6667
G10090_12161	77041	Arsk	7.38	27.04	14.45	15.82	12.99	20.25	583	2043	1214	1365	1133	1705	16.29	16.3533	1280	1401
G10090_7823	11870	Art1	0	0	1.27	0	0	0	0	0	42	0	0	0	0.423333	0	14	0
G10090_18198	11872	Art2b	0	0.01	0	0	0.17	0	0	1	0	0	17	0	0.00333333	0.0566667	0.333333	5.66667
G10090_8263	109979	Art3	55.87	61.46	73.33	86.74	55.64	58.46	1832	1975	2449	2964	1929	1960	63.5533	66.9467	2085.33	2284.33
G10090_25653	109978	Art4	0	0	0	0.17	0	0	0	0	0	10	0	0	0	0.0566667	0	3.33333
G10090_69	11876	Artn	0	0	0.39	0	0	0	0	0	23	0	0	0	0.13	0	7.66667	0
G10090_5490	68865	Arv1	12.17	21.76	5.35	5.56	10.87	12.59	323	600	269	313	434	349	13.0933	9.67333	397.333	365.333
G10090_5267	11877	Arvcf	3.16	7.87	1.22	2.01	1.86	1.48	323.68	740.36	123.36	213.21	179.17	155.67	4.08333	1.78333	395.8	182.683
G10090_14819	11878	Arx	0.02	0.05	0.56	1.28	1.97	0.52	1	3	37	87	135	35	0.21	1.25667	13.6667	85.6667
G10090_1043	76219	Arxes1	37.97	34.8	58.16	53.5	43.35	57.3	1385.57	1244.24	2155.3	2037.33	1658.82	2146.91	43.6433	51.3833	1595.04	1947.69
G10090_33108	76976	Arxes2	243.95	136.72	271.23	229.56	216.69	252.41	8665.43	4757.76	9781.7	8507.67	8068.18	9203.09	217.3	232.887	7734.96	8592.98
G10090_18298	57344	As3mt	29.49	18.1	25.06	36.08	25.93	44.2	1199	700	1007	1521	1098	1858	24.2167	35.4033	968.667	1492.33
G10090_12730	11886	Asah1	119.52	149.85	158.14	155.71	157.2	193.59	6471.92	7844.93	8564.25	8642.96	8813.95	10613.5	142.503	168.833	7627.03	9356.79
G10090_10356	54447	Asah2	0.29	0	0.58	0.54	0.64	0	34	0	81	72	100	0	0.29	0.393333	38.3333	57.3333
G10090_13548	13196	Asap1	3.14	0.39	4.4	5.34	4.49	6.51	461	57	661	823	701	986	2.64333	5.44667	393	836.667
G10090_3460	211914	Asap2	0.1	1.92	3.58	4.26	4.32	3.09	11.67	250	461.07	563.67	583.91	394.22	1.86667	3.89	240.913	513.933
G10090_23503	230837	Asap3	0.63	0	0.02	1.02	0.71	0.13	94	0	2	136	113	17	0.216667	0.62	32	88.6667
G10090_1324	65247	Asb1	2.88	1.01	1.58	2.02	2.56	2.45	399	137	223	293	373	349	1.82333	2.34333	253	338.333
G10090_30357	117590	Asb10	0.44	0	0	0.97	0	0	23	0	0	53	0	0	0.146667	0.323333	7.66667	17.6667
G10090_11775	68854	Asb11	0	0	0	1.3	0	0	0	0	0	52	0	0	0	0.433333	0	17.3333
G10090_12757	142688	Asb13	23.33	10.71	20.56	31.51	22.52	14.68	1289	490	1185	1866	1342	790	18.2	22.9033	988	1332.67
G10090_15658	142687	Asb14	0.14	0.05	2.36	0.4	0	0	6	2	104	18	0	0	0.85	0.133333	37.3333	6
G10090_19957	65256	Asb2	0	0	0.37	0.21	0.57	0	0	0	24	14	38	0	0.123333	0.26	8	17.3333
G10090_12739	65257	Asb3	21.47	20.03	8.99	11.46	17.39	9.18	1280	1051	518	676	1124	617	16.83	12.6767	949.667	805.667
G10090_17563	65255	Asb4	0	0	0	0	0.45	3.57	0	0	0	0	39	287	0	1.34	0	108.667
G10090_6135	76294	Asb5	0	0	0.06	0	0	0	0	0	2	0	0	0	0.02	0	0.666667	0
G10090_22771	72323	Asb6	2.79	0.04	0.06	0.99	2.46	2.1	138	2	3	51	128	107	0.963333	1.85	47.6667	95.3333
G10090_13463	117589	Asb7	0.09	2.96	4.1	2.57	2.02	4.58	26	340	708	428	381	608	2.38333	3.05667	358	472.333
G10090_11226	78541	Asb8	33.69	23.1	20.07	22.85	24.43	18.27	1713	1150	1037	1212	1305	955	25.62	21.85	1300	1157.33
G10090_1076	69090	Ascc1	193.73	230.96	165.21	135.3	118.84	127.5	6103	7169	5360	4498	4067	4170	196.633	127.213	6210.67	4245
G10090_6044	75452	Ascc2	1.6	2.69	1.23	7.49	2.26	4.92	188	311	139	797	196	577	1.84	4.89	212.667	523.333
G10090_25299	77987	Ascc3	0.26	0.06	5.08	3.2	1.16	3.93	44	10	879	576	212	687	1.8	2.76333	311	491.667
G10090_27782	17172	Ascl1	3.32	4.17	4.21	4.73	5.42	4.02	176	217	227	262	302	219	3.9	4.72333	206.667	261
G10090_22454	17173	Ascl2	0	0.03	0.11	0.03	0.01	0.84	0	2	10	1	1	32	0.0466667	0.293333	4	11.3333
G10090_12039	56787	Ascl3	0.13	0	0	0	0	0	2	0	0	0	0	0	0.0433333	0	0.666667	0
G10090_21189	67341	Ascl4	2.98	12.05	0	3.04	0.77	1.49	78	309	0	83	21	40	5.01	1.76667	129	48
G10090_27312	66403	Asf1a	81.27	81.6	72.89	72.05	59.22	82.61	4178.38	4111.43	3807.24	3866.58	3197.1	4363.76	78.5867	71.2933	4032.35	3809.15
G10090_7158	66929	Asf1b	23.05	22.56	20.49	14.99	24.15	15.05	852	817	769	578	936	571	22.0333	18.0633	812.667	695
G10090_4083	11889	Asgr1	0	0	0	0	0.48	0	0	0	0	0	13	0	0	0.16	0	4.33333
G10090_7800	192195	Ash1l	1.11	3.98	1.47	0.68	3.27	5.11	205	651	311	149	728	1137	2.18667	3.02	389	671.333
G10090_3149	23808	Ash2l	13.87	24.91	25.93	19.65	7.7	4.08	894.73	1414.79	1642.8	1246.52	555.76	258.42	21.57	10.4767	1317.44	686.9
G10090_7353	11419	Asic1	0.13	0.01	0.6	1.47	1.1	0.94	12	1	54	136	104	85	0.246667	1.17	22.3333	108.333
G10090_14966	11418	Asic2	4	1.34	4.47	2.95	3.07	4.28	307	82	359	233	246	334	3.27	3.43333	249.333	271
G10090_5051	171209	Asic3	0.08	1.53	0.08	0.08	0.13	0.09	9.68	181.48	10.5	10.67	16.82	11.74	0.563333	0.1	67.22	13.0767
G10090_19173	241118	Asic4	0	0.02	0	0	0	0	0	1	0	0	0	0	0.00666667	0	0.333333	0
G10090_4329	109900	Asl	36.33	4.66	20.28	31.26	35.18	30.13	1316	161	784	1192	1349	1099	20.4233	32.19	753.667	1213.33
G10090_22006	56495	Asna1	12.16	18.47	10.02	20.97	22.27	13.71	349	516	290	624	665	401	13.55	18.9833	385	563.333
G10090_22051	27053	Asns	14.21	18.74	2.89	17.75	8.46	7.32	639	825	132	833	399	338	11.9467	11.1767	532	523.333
G10090_11995	70396	Asnsd1	3.53	10.93	7.19	3	7.35	4.69	203	616	343	180	372	277	7.21667	5.01333	387.333	276.333
G10090_4272	11484	Aspa	1.91	11.5	0.91	3.24	6.36	11.09	66	399	32	107	234	396	4.77333	6.89667	165.667	245.667
G10090_19267	68352	Aspdh	0	0.57	0	1.69	1.69	0	0	12	0	38	38	0	0.19	1.12667	4	25.3333
G10090_7375	104816	Aspg	0.06	0	1.87	1.38	0.62	0.98	3	0	96	73	33	51	0.643333	0.993333	33	52.3333
G10090_425	65973	Asph	72.57	64.19	105.64	106.65	119.19	106.26	4945.97	4244.17	7385.1	7785.85	9113.99	7453.94	80.8	110.7	5525.08	8117.93
G10090_19397	233879	Asphd1	0	0	0	0	0	1.29	0	0	0	0	0	15	0	0.43	0	5
G10090_860	72898	Asphd2	4.17	9.33	2.01	2.28	3.74	1.13	283	338	76	157	161	79	5.17	2.38333	232.333	132.333
G10090_15941	12316	Aspm	3.25	1.44	0.26	0.61	1.01	0	467	225	32	118	253	0	1.65	0.54	241.333	123.667
G10090_3228	66695	Aspn	27.62	39.17	29.69	21.71	40.02	18.67	1528.95	2121.87	1669.82	1254.92	2326.92	1061.95	32.16	26.8	1773.55	1547.93
G10090_33025	67855	Asprv1	2.93	0	0	0	0	0	104	0	0	0	0	0	0.976667	0	34.6667	0
G10090_8189	68938	Aspscr1	2.57	3.71	3.92	10.63	9.75	1.15	94	136	169	441	402	48	3.4	7.17667	133	297
G10090_26628	66514	Asrgl1	93.12	72.06	99.12	98.3	77.2	102.22	4974	3772	5379	5481	4330	5610	88.1	92.5733	4708.33	5140.33
G10090_22410	11898	Ass1	24.75	16.47	18.32	21.84	21.99	16.05	934	609	702	860	870	622	19.8467	19.96	748.333	784
G10090_1498	66595	Aste1	4.51	4.03	3.75	4.64	3.57	1.03	354.1	239	293	438	352	99	4.09667	3.08	295.367	296.333
G10090_1917	11899	Astn1	13.62	7.1	18.47	22.18	20.61	19.81	2364	1211	3261	4022	3769	3541	13.0633	20.8667	2278.67	3777.33
G10090_17409	56079	Astn2	0.03	0.31	0.17	0.33	0.29	0.17	3	34	19	39	35	19	0.17	0.263333	18.6667	31
G10090_26755	228790	Asxl1	3.51	5.87	6.3	4.13	6.95	2.15	533	875	973	658	1130	336	5.22667	4.41	793.667	708
G10090_1494	75302	Asxl2	2.7	3.58	5	4.9	7.18	5.09	838.27	1014.54	1275.82	1208.97	1756.11	1504.5	3.76	5.72333	1042.88	1489.86
G10090_1471	211961	Asxl3	0.01	0.01	0.02	0.15	0.26	0	3	2	5	42	75	1	0.0133333	0.136667	3.33333	39.3333
G10090_5524	67979	Atad1	53.17	58.73	86.8	62.67	57.83	87.69	3539	3834	5875	4356	4047	6002	66.2333	69.3967	4416	4801.67
G10090_2692	70472	Atad2	9.71	16.55	9.55	6.37	7.19	7.98	1339.78	2228.4	1332.75	912.03	1036.55	1129.87	11.9367	7.18	1633.64	1026.15
G10090_18636	320817	Atad2b	5.83	3.74	6.38	2.59	3.98	4.27	1198.3	802.9	1112.4	604.32	736.94	792.55	5.31667	3.61333	1037.87	711.27
G10090_10018	108888	Atad3a	5.28	3.05	8.6	23.25	17.72	8.89	391	170	544	1384	1147	562	5.64333	16.62	368.333	1031
G10090_14625	237877	Atad5	8.23	11.78	7.71	3.19	6.18	2.63	886	1213	884	419	740	285	9.24	4	994.333	481.333
G10090_311	73242	Atat1	23.15	13.87	14.87	22.98	19.44	18.96	1489.29	1011.28	1085.66	1427.24	1185.09	1167	17.2967	20.46	1195.41	1259.78
G10090_27803	16467	Atcay	2.81	2.85	1.84	1.67	1.14	0.63	246	245	164	153	105	57	2.5	1.14667	218.333	105
G10090_8404	11907	Ate1	38.94	19.71	27.77	40.45	27.26	20.45	3162	1768	2399	3854	2845	1701	28.8067	29.3867	2443	2800
G10090_2248	11908	Atf1	14.59	17.44	11.76	10.33	7.08	6.52	799	936	654	591	409	367	14.5967	7.97667	796.333	455.667
G10090_9661	11909	Atf2	16.2	17.25	17.71	26.46	18.84	20.67	1592	1564	1772.95	2732.01	1938	2096	17.0533	21.99	1642.98	2255.34
G10090_24085	11910	Atf3	42.69	13.39	22.05	8.11	9.76	12.57	1971	606	1034	391	473	596	26.0433	10.1467	1203.67	486.667
G10090_12280	11911	Atf4	15.08	3.9	17.52	26.68	18.58	23.34	501	127	592	933	652	802	12.1667	22.8667	406.667	795.667
G10090_24006	107503	Atf5	2.68	0	0	2.66	1.21	0.05	108	0	0	112	51	2	0.893333	1.30667	36	55
G10090_11446	226641	Atf6	2.45	0.72	2.38	1.7	2.6	1.81	428	124	430	313	490	325	1.85	2.03667	327.333	376
G10090_23444	12915	Atf6b	3.44	0.02	4.34	5.76	5.36	1.13	208	1	267	364	341	70	2.6	4.08333	158.667	258.333
G10090_8049	223922	Atf7	3.03	5.52	3.43	5.66	4.9	2.19	499	812	574	683	870	373	3.99333	4.25	628.333	642
G10090_10742	54343	Atf7ip	4.06	4.38	3.41	6.76	6.58	4.21	998	821	789	1477	1608	934	3.95	5.85	869.333	1339.67
G10090_4041	75329	Atf7ip2	0	0.01	0	0	0	0	0	1	0	0	0	0	0.00333333	0	0.333333	0
G10090_7948	66795	Atg10	32.26	23.13	15.2	13.9	16.32	6.78	1200	843	581	540	636	267	23.53	12.3333	874.667	481
G10090_21620	68118	Atg101	21.77	28.81	36.8	44.34	56.48	27.44	610	789	1051	1296	1659	789	29.1267	42.7533	816.667	1248
G10090_14613	67526	Atg12	67.94	55.32	72.36	58.46	69.43	74.67	3990	3184	4318	3584	4283	4507	65.2067	67.52	3830.67	4124.67
G10090_8560	51897	Atg13	6.72	5.86	3.98	11.19	15.37	4.46	569	485	343	993	1379	388	5.52	10.34	465.667	920
G10090_32490	100504663	Atg14	3.89	0.32	3.04	7.94	10.19	3.3	319	26	254	681	880	279	2.41667	7.14333	199.667	613.333
G10090_13296	77040	Atg16l1	0.53	6.71	8.72	9.88	5.22	5.35	39	480	655	757	399	401	5.32	6.81667	391.333	519
G10090_6893	73683	Atg16l2	4.57	6.21	3.2	6.07	9.58	2.85	232	333	407	504	880	407	4.66	6.16667	324	597
G10090_4075	329015	Atg2a	2.57	0.01	1.76	0.48	1.83	1.98	227	1	158	44	171	203	1.44667	1.43	128.667	139.333
G10090_763	76559	Atg2b	7.77	10.79	5.65	7.75	6.94	7.6	1911	2602	1395	1990	1793	1916	8.07	7.43	1969.33	1899.67
G10090_15248	67841	Atg3	54.87	42.24	62.17	66.45	64.06	52.39	2176	1709	2531	2675	2671	2128	53.0933	60.9667	2138.67	2491.33
G10090_48	666468	Atg4a	30.14	3.51	36.82	23.79	21.26	16.03	1544	181	1915	1269	1150	840	23.49	20.36	1213.33	1086.33
G10090_29417	66615	Atg4b	20.12	4.95	17.12	24.55	17.35	16.61	1423	341	1223	1801	1281	1199	14.0633	19.5033	995.667	1427
G10090_1516	242557	Atg4c	7.73	7.62	1.91	4.37	6.26	8.88	664.11	590	244	357.16	484	638	5.75333	6.50333	499.37	493.053
G10090_18245	235040	Atg4d	4.88	0.27	0.94	5.74	3.41	2.26	220.21	11.83	41.25	353.85	158.27	166.42	2.03	3.80333	91.0967	226.18
G10090_19949	11793	Atg5	13.17	20	22.11	12.95	21.75	26.31	638	1038	1119	728	1205	1427	18.4267	20.3367	931.667	1120
G10090_9185	74244	Atg7	0.35	1.09	3.22	5.37	0.6	2.74	29	96	278	399	57	253	1.55333	2.90333	134.333	236.333
G10090_740	245860	Atg9a	6.63	6.91	5.82	9.45	13.64	5.43	558	571	500	845	1239	470	6.45333	9.50667	543	851.333
G10090_5115	213948	Atg9b	0	0	0	0.22	0.29	0	0	0	0	21.03	28.83	0	0	0.17	0	16.62
G10090_33084	108147	Atic	2.01	0.23	0.83	3.06	2.13	1.04	124	14	52	197	138	66	1.02333	2.07667	63.3333	133.667
G10090_23547	73991	Atl1	8.07	3.96	5.98	6.88	10.75	11.64	538	259	405	479	753	798	6.00333	9.75667	400.667	676.667
G10090_99	56298	Atl2	97.97	44.98	89.16	102.15	97.14	73.7	9328	3904	8247	10003	9585	6988	77.37	90.9967	7159.67	8858.67
G10090_2744	109168	Atl3	0	1.88	1.38	0.32	0.65	0.9	0	175	207	51	105	142	1.08667	0.623333	127.333	99.3333
G10090_13528	11920	Atm	4.27	1.86	1.85	1.77	1.52	0.63	1249	532	546	536	466	188	2.66	1.30667	775.667	396.667
G10090_9839	234776	Atmin	0.02	0.58	0.02	1.37	1.63	0.72	2	65	2	164	196	85	0.206667	1.24	23	148.333
G10090_24337	13498	Atn1	2.55	1.08	1.3	3.08	2.78	1.28	268	111	139	338	308	138	1.64333	2.38	172.667	261.333
G10090_17155	53404	Atoh7	0	0.08	0.19	0	0	0	0	6	14	0	0	0	0.09	0	6.66667	0
G10090_19100	71093	Atoh8	0.04	0	1.56	0.73	2.64	2.17	2	0	88	42	156	131	0.533333	1.84667	30	109.667
G10090_30979	11927	Atox1	140.54	157.74	164.03	111.51	163.86	92.91	1218	1335	1435	1004	1464	819	154.103	122.76	1329.33	1095.67
G10090_7867	11982	Atp10a	7.57	3.5	3.12	4.57	6.81	1.41	940	426	395	606	898	180	4.73	4.26333	587	561.333
G10090_11025	319767	Atp10b	0	0.36	0.11	0.52	0.19	0	0	57	18	89	32	0	0.156667	0.236667	25	40.3333
G10090_9177	50770	Atp11a	6.77	8.04	5.85	3.66	4.38	6.74	1085	1459	1055	682	841	1236	6.88667	4.92667	1199.67	919.667
G10090_2199	76295	Atp11b	26.07	5.37	28.43	32.12	26.37	23.19	3045	595	3367	3905	3219	2770	19.9567	27.2267	2335.67	3298
G10090_15356	320940	Atp11c	10.55	6.01	7.25	8.42	13.13	6.3	1526	849	1057	1270	1955	935	7.93667	9.28333	1144	1386.67
G10090_12366	170759	Atp13a1	1.81	4.43	4.34	4.85	4.21	1.09	167	400	407	471	408	103	3.52667	3.38333	324.667	327.333
G10090_1290	74772	Atp13a2	2.49	1.87	2.92	2.81	4.37	2.86	257.45	185.9	305.7	300.39	471.26	300.61	2.42667	3.34667	249.683	357.42
G10090_22994	224088	Atp13a3	2.52	6.07	6.05	5.66	3.12	5.07	436	1035	1075	1035	578	917	4.88	4.61667	848.667	843.333
G10090_5517	224079	Atp13a4	48.88	35.22	43.9	37.54	48.06	30.93	3607	2352	3468	3229	4231	2539	42.6667	38.8433	3142.33	3333
G10090_1863	268878	Atp13a5	301.16	339.33	293.88	202.98	212.15	269.28	21829	23400	21318	15617	17085	19539	311.457	228.137	22182.3	17413.7
G10090_25513	11928	Atp1a1	1.67	0.16	1.64	1.76	1.36	2.91	147	14	147	162	126	264	1.15667	2.01	102.667	184
G10090_26214	98660	Atp1a2	729.12	530.18	787.31	719.95	814.38	823.62	109215	77863	119910	112634	128390	126922	682.203	785.983	102329	122649
G10090_7566	232975	Atp1a3	3.11	0.74	0.96	5.48	4.46	1.88	267	62	84	491	402	166	1.60333	3.94	137.667	353
G10090_26681	11931	Atp1b1	98.53	132.49	131.78	185.02	134.6	170.91	6021.92	7936.78	8184.13	11804.9	8642.51	10735.4	120.933	163.51	7380.94	10394.3
G10090_3627	11932	Atp1b2	239.17	119.81	367.81	759.07	631.22	306.16	16767	8234	26181	55547	46477	22058	242.263	565.483	17060.7	41360.7
G10090_358	11933	Atp1b3	56.59	88.24	71.31	80.02	66.79	71.27	2425.27	3706.92	3100.26	3579.55	2999.92	3160.76	72.0467	72.6933	3077.48	3246.74
G10090_5730	67821	Atp1b4	0	0	0	0	0.06	0	0	0	0	0	6	0	0	0.02	0	2
G10090_29519	68876	Atp23	4.17	6.91	6.42	10.69	8.47	10.84	100	177	225	324	306	261	5.83333	10	167.333	297
G10090_9812	11937	Atp2a1	0.1	0	0	0.01	0	0	8	0	0	1	0	0	0.0333333	0.00333333	2.66667	0.333333
G10090_868	11938	Atp2a2	36.5	45.24	33.72	37.43	41.85	33.14	3893	4729	3652	4158	4689	3636	38.4867	37.4733	4091.33	4161
G10090_6424	53313	Atp2a3	0.14	0.43	1.9	0.92	1.6	1.02	15	46	212	106	182	113	0.823333	1.18	91	133.667
G10090_6245	67972	Atp2b1	25.75	28.94	17.47	19.71	14.2	18.16	4462	4875	3088	3560	2575	3172	24.0533	17.3567	4141.67	3102.33
G10090_12144	11941	Atp2b2	3.01	2.73	5.18	8.63	7.74	5.11	504	445	878	1523	1360	881	3.64	7.16	609	1254.67
G10090_6235	320707	Atp2b3	3.51	1.43	0.23	1.57	0.43	1.45	567	226	37	247	74	182	1.72333	1.15	276.667	167.667
G10090_2003	381290	Atp2b4	2.6	3.16	2.68	1.92	2.36	3.54	509	606	533	393	485	712	2.81333	2.60667	549.333	530
G10090_15234	235574	Atp2c1	38.34	31.17	41.61	46.03	43.8	37.89	4389	3432	4638	5449	5063	4425	37.04	42.5733	4153	4979
G10090_29302	11946	Atp5a1	150.45	108.99	161	145.62	162.76	121.05	8616	6117	9368	8705	9790	7124	140.147	143.143	8033.67	8539.67
G10090_31127	11947	Atp5b	197.81	162.53	271.52	252.31	308.58	251.32	8661	6973	12075	11529	14177	11302	210.62	270.737	9236.33	12336
G10090_2461	11949	Atp5c1	224.83	280.86	287.3	232.33	287.1	298.81	5880	7220	7668	6355	7889	8057	264.33	272.747	6922.67	7433.67
G10090_7888	66043	Atp5d	27.01	23.42	27.82	40.25	59.2	39.58	569	473	593	891	1315	864	26.0833	46.3433	545	1023.33
G10090_26294	67126	Atp5e	105.04	119.89	163.83	117.94	141.24	156.32	849	946	1336	990	1175	1284	129.587	138.5	1043.67	1149.67
G10090_11390	11950	Atp5f1	161.39	168.62	173.92	175.07	176.52	212.94	6130	6275	6712.92	6938.51	7030.71	8304	167.977	188.177	6372.64	7424.41
G10090_23814	11951	Atp5g1	196.71	250.65	251.03	243.48	234.02	237.73	3441	4298	4450	4443	4267	4254	232.797	238.41	4063	4321.33
G10090_9391	67942	Atp5g2	70.23	48.16	55.08	82.89	53.44	72.51	966	648	767	1187	764	1019	57.8233	69.6133	793.667	990
G10090_18712	228033	Atp5g3	68.3	135.67	80.15	89.21	73.84	117.13	1064	2063	1256	1440	1192	1857	94.7067	93.3933	1461	1496.33
G10090_28935	71679	Atp5h	303.29	561.28	445.27	400.94	469.24	475.43	3883	6649	5647	5302	6058	5947	436.613	448.537	5393	5769
G10090_486	11957	Atp5j	805.47	1201.13	897.52	782.51	820.55	960.27	10041	14534	11147.9	10099	10729	12301	968.04	854.443	11907.6	11043
G10090_13742	57423	Atp5j2	282.46	291.15	310.08	256.92	309.53	332.32	2716	2735	3012	2568	3075	3254	294.563	299.59	2821	2965.67
G10090_26518	11958	Atp5k	301.59	374.99	292.26	179.18	214.52	375.14	1546	1871	1505	951	1117	1940	322.947	256.28	1640.67	1336
G10090_6015	27425	Atp5l	293.27	378.9	399.9	300.43	321.7	425.57	3077	3885	4241	3278	3493	4551	357.357	349.233	3734.33	3774
G10090_4933	70257	Atp5mpl	278.15	275.04	309.43	222.12	266.34	321.01	1971	1849	2168	1598	1906	2275	287.54	269.823	1996	1926.33
G10090_19830	28080	Atp5o	583.95	673.69	657.53	606.94	609.54	788.92	9811	11076	11193	10623	10671	13561	638.39	668.467	10693.3	11618.3
G10090_8637	68055	Atp5s	33.99	41.46	32.99	22.03	36.56	48.8	1255	1531	1242	857	1501	1892	36.1467	35.7967	1342.67	1416.67
G10090_18788	54411	Atp6ap1	52.97	55.75	90.73	102.23	102.83	73.53	2745	2813	4742	5502	5557	3882	66.4833	92.8633	3433.33	4980.33
G10090_3817	435376	Atp6ap1l	0	0.11	0	0	1.98	0	0	2	0	0	60	0	0.0366667	0.66	0.666667	20
G10090_22171	70495	Atp6ap2	138.51	129.54	123.56	135.43	127.61	148.72	7716	7072	6993	7875	7466	8513	130.537	137.253	7260.33	7951.33
G10090_1062	11975	Atp6v0a1	3.12	5.78	11.1	8.05	11.34	3.59	285	518	1076	801	1126	352	6.66667	7.66	626.333	759.667
G10090_30074	21871	Atp6v0a2	8.96	4.76	8.24	11.51	8.41	9.44	1150	599	1075	1542	1135	1246	7.32	9.78667	941.333	1307.67
G10090_30067	114143	Atp6v0b	224.21	152.15	242.34	225.76	275.33	237.36	4991	3316	5471	5239	6404	5414	206.233	246.15	4592.67	5685.67
G10090_33273	11984	Atp6v0c	159.77	177.69	187.97	256.07	219.7	171.24	4160	4531	4966	6953	5985	4572	175.143	215.67	4552.33	5836.67
G10090_25471	11972	Atp6v0d1	63.83	64.19	82.06	108.2	95.15	88.71	2387	2352	3116	4222	3731	3406	70.0267	97.3533	2618.33	3786.33
G10090_18638	11974	Atp6v0e	303.44	348.86	334.99	289.65	339.8	398.4	5283	5944	5910	5254	6167	7098	329.097	342.617	5712.33	6173
G10090_7143	76252	Atp6v0e2	55.94	20.41	45.48	50.3	46.46	24.78	2384	854	1973	2242	2082	1082	40.61	40.5133	1737	1802
G10090_7858	11964	Atp6v1a	28.66	31.38	34.64	28.84	45.06	27.67	2699	2897	3317	2837	4464	2680	31.56	33.8567	2971	3327
G10090_4694	11966	Atp6v1b2	85.57	54.3	105.72	101.2	109.07	78.43	5547	3450	6964	6849	7429	5226	81.8633	96.2333	5320.33	6501.33
G10090_32751	66335	Atp6v1c1	86.7	73.18	97.99	85.33	108.65	150.77	4259	3523	4890	4375	5603	7609	85.9567	114.917	4224	5862.33
G10090_5150	68775	Atp6v1c2	0	0	0	2.03	0.08	0	0	0	0	73	3	0	0	0.703333	0	25.3333
G10090_19441	73834	Atp6v1d	155.14	214	117.11	140.89	150.5	171.09	5019	6782	3846	4755	5101	5680	162.083	154.16	5215.67	5178.67
G10090_6674	11973	Atp6v1e1	97.84	69.12	128.87	127.71	142.89	137.07	2674	1850	3574	3640	4087	3842	98.61	135.89	2699.33	3856.33
G10090_25329	74915	Atp6v1e2	4.23	0.05	0	0	0	0	95	1	0	0	0	0	1.42667	0	32	0
G10090_15299	66144	Atp6v1f	167.42	289.51	253.83	259	241.76	297.17	2254	3812	3459	3630	3382	4087	236.92	265.977	3175	3699.67
G10090_16382	66290	Atp6v1g1	368.58	460	361.76	403.06	390.04	442.53	9076	11092	9037	10349	10044	11171	396.78	411.877	9735	10521.3
G10090_17841	66237	Atp6v1g2	29.15	28.01	21.86	39.89	20.3	25.49	946	865	727	1409	689	858	26.34	28.56	846	985.333
G10090_8379	108664	Atp6v1h	87.24	25.4	56.37	40.69	56.2	57.09	4150	1167	2734	2020	2817	2809	56.3367	51.3267	2683.67	2548.67
G10090_25875	11977	Atp7a	3.59	2.76	2.71	2.5	3.6	3.37	710	536	546	516	749	686	3.02	3.15667	597.333	650.333
G10090_13716	11979	Atp7b	26.27	37.11	16.15	15.75	10.11	23.96	3307	4580	2067	2077	1339	3103	26.51	16.6067	3318	2173
G10090_6718	11980	Atp8a1	12.29	16.34	12.11	10.23	9.78	8.61	2401	3139	2399	2095	2010	1735	13.58	9.54	2646.33	1946.67
G10090_22960	50769	Atp8a2	1.19	0	0.39	1.69	2.45	0.24	107	0	36	184	251	28	0.526667	1.46	47.6667	154.333
G10090_27928	54670	Atp8b1	0	0	0	0.23	0	0.11	0	0	0	37	0	18	0	0.113333	0	18.3333
G10090_16153	54667	Atp8b2	1.64	2.52	2.98	2.51	2.51	2.13	210	318	390	337	339	282	2.38	2.38333	306	319.333
G10090_8224	241633	Atp8b4	0.01	0	0	0.02	0.03	0	1	0	0	1	2	0	0.00333333	0.0166667	0.333333	1
G10090_3991	320571	Atp8b5	0.02	0.03	1.05	0.32	0.43	0	2	3	114	36	48	0	0.366667	0.25	39.6667	28
G10090_2319	11981	Atp9a	5.75	0	4.02	7.92	5.55	1.48	352	0	277.58	529	358	93	3.25667	4.98333	209.86	326.667
G10090_6478	50771	Atp9b	3	4.45	6.66	7.89	11.21	6.23	381	565	691	870	1027	594	4.70333	8.44333	545.667	830.333
G10090_22449	230649	Atpaf1	4.51	20.64	19.51	14.41	21.8	20.32	247	1108	1086	824	1254	1144	14.8867	18.8433	813.667	1074
G10090_7615	246782	Atpaf2	21.61	21.76	24.01	19.07	27.34	19.32	869	834.97	986.71	811	1125.46	794.5	22.46	21.91	896.893	910.32
G10090_22076	11983	Atpif1	139.43	172.57	107.32	112.34	117.64	119.18	4786	5803	3740	4023	4232	4199	139.773	116.387	4776.33	4151.33
G10090_6814	245000	Atr	11.18	9.57	6.83	6.38	4.85	6.92	1266	949	790	830	547	840	9.19333	6.05	1001.67	739
G10090_22884	381629	Atraid	416.23	495.11	509.92	474.87	444.68	559.63	8997	10477	11171	10689	10014	12366	473.753	493.06	10215	11023
G10090_5793	235610	Atrip	4.31	3.66	3.76	1.85	2.39	3.55	310	258	256	128	160	243	3.91	2.59667	274.667	177
G10090_18556	11990	Atrn	4.85	0.88	6.45	8.5	6.41	8.7	980	175	1326	1793	1363	1807	4.06	7.87	827	1654.33
G10090_19524	226255	Atrnl1	0.02	1.77	0.46	3.67	1.1	1.04	3	225	61	509	150	138	0.75	1.93667	96.3333	265.667
G10090_5213	22589	Atrx	7.88	13.25	8.86	11.38	18.05	13.99	1938	3159	2245	2910	4666	3522	9.99667	14.4733	2447.33	3699.33
G10090_560	20238	Atxn1	6.45	12.55	5.87	4.48	4.7	6.83	1631	3023	1511	1176	1239	1744	8.29	5.33667	2055	1386.33
G10090_16376	54138	Atxn10	41.33	41.62	60.04	51.66	68.93	46.73	2360	2329	3483	3079	4134	2742	47.6633	55.7733	2724	3318.33
G10090_13254	52335	Atxn1l	0	1.51	0.81	2.15	0.83	0.41	0	269	150	406	158	78	0.773333	1.13	139.667	214
G10090_20107	20239	Atxn2	8.35	7.42	6.31	6.85	7.46	10.95	842.03	761.1	663.77	719.01	787.06	1115.05	7.36	8.42	755.633	873.707
G10090_10235	233871	Atxn2l	1.75	0.74	3.44	3.49	2.88	2.53	137	57	329	329	251	204	1.97667	2.96667	174.333	261.333
G10090_3347	110616	Atxn3	2.76	0.44	3.86	2.9	4.64	5.36	355	55	476	380	514	709	2.35333	4.3	295.333	534.333
G10090_13485	246103	Atxn7	4.99	4.74	6.21	3.56	5.52	6.27	831.88	779.01	1046.73	617.62	958.35	1060.08	5.31333	5.11667	885.873	878.683
G10090_120	380753	Atxn7l1	14.71	27.59	38.34	32.01	40.19	30.02	795	1176	1968	1567	1988	1597	26.88	34.0733	1313	1717.33
G10090_14740	72522	Atxn7l2	5.62	0	0.3	1.09	0.15	1.82	312	0	17	63	9	104	1.97333	1.02	109.667	58.6667
G10090_9112	217218	Atxn7l3	0.06	0.16	0.1	1.11	0.76	0.47	5	13	8	93	64	39	0.106667	0.78	8.66667	65.3333
G10090_8089	382423	Atxn7l3b	57.88	33.05	56.97	68.41	64.18	45.79	4961	2777	4964	6123	5785	4036	49.3	59.46	4234	5314.67
G10090_288	245128	AU018091	0	0.01	0	0	0	0	0	1	0	0	0	0	0.00333333	0	0.333333	0
G10090_13738	239691	AU021092	12.6	5.31	10.69	14.89	30.91	3.15	396	109	341	488	998	98	9.53333	16.3167	282	528
G10090_22649	230696	AU022252	3.78	7.1	6.24	4.61	5.13	11.69	441.52	839.48	708.3	637.68	639.24	1315.45	5.70667	7.14333	663.1	864.123
G10090_13744	102991	AU022751	0	0	0.21	0	0	1.16	0	0	9	0	0	51	0.07	0.386667	3	17
G10090_7251	100317	AU040320	1.1	4.52	4.78	7.54	4.84	1.78	111	449	499	786	502	182	3.46667	4.72	353	490
G10090_24342	216177	AU041133	0	0	5.81	2.39	1.81	5.35	0	0	367	155	118	342	1.93667	3.18333	122.333	205
G10090_3088	11992	Auh	34.26	28.16	43.07	31.36	40.49	50.96	1050	848	1383	1041	1346	1664	35.1633	40.9367	1093.67	1350.33
G10090_33949	69885	Aunip	1.66	0	0	0	0	0	48	0	0	0	0	0	0.553333	0	16	0
G10090_1489	11993	Aup1	15.74	2.62	30	37.16	23.52	16.5	600	88	1160	1471	939	643	16.12	25.7267	616	1017.67
G10090_12319	20878	Aurka	4.48	5.94	1.29	4.78	9.53	3.13	198	254	57	222	440	142	3.90333	5.81333	169.667	268
G10090_9251	66077	Aurkaip1	61.07	55.1	63.24	71.6	61.95	73.8	1672	1449	1727	2012	1754	2052	59.8033	69.1167	1616	1939.33
G10090_8383	20877	Aurkb	0.02	4.29	4.36	7.33	1.08	3.2	1	193	203	351	52	151	2.89	3.87	132.333	184.667
G10090_15428	20871	Aurkc	0	0	0	1.14	0	0	0	0	0	31	0	0	0	0.38	0	10.3333
G10090_27688	319974	Auts2	0.79	2.11	2.21	2.83	0.46	1.17	115	302	328	430	71	176	1.70333	1.48667	248.333	225.667
G10090_11478	74268	Aven	0	0	1.74	0	3.6	2.28	0	0	52	0	101	57	0.58	1.96	17.3333	52.6667
G10090_3025	11567	Avil	0	0.01	0.3	0.8	0.45	0	0	1	22	60	34	0	0.103333	0.416667	7.66667	31.3333
G10090_16449	78937	Avl9	7.67	5.62	5.68	6.48	7.38	8.28	1152	783	848	1034	1130	1243	6.32333	7.38	927.667	1135.67
G10090_23902	69534	Avpi1	36.01	11.02	34.24	53.53	28.53	21.47	784	235	756	1215	649	479	27.09	34.51	591.667	781
G10090_1624	54140	Avpr1a	0	0	0	1.18	0	1.17	0	0	0	78	0	76	0	0.783333	0	51.3333
G10090_24153	101835	AW146154	12.36	13.73	5.92	9.55	3.46	16.49	1002.5	1092.36	488.53	809.27	295.51	1375.26	10.67	9.83333	861.13	826.68
G10090_18963	105351	AW209491	31.91	26.57	33.92	36.04	42.57	34.18	1487	1197	1597	1749	2079	1631	30.8	37.5967	1427	1819.67
G10090_28798	106064	AW549877	38.42	22.09	41.68	43.32	53.84	38.45	4684	2640	5167	5516	6907	4822	34.0633	45.2033	4163.67	5748.33
G10090_16944	244810	AW551984	0	0	0	0	0	1.09	0	0	0	0	0	96	0	0.363333	0	32
G10090_2885	225289	AW554918	2.19	0.01	1.8	1.07	1.37	1.57	277	1	205	141	183	204	1.33333	1.33667	161	176
G10090_8969	245532	Awat2	4.13	0	4.6	1.13	5.18	1.71	162	0	198	48	223	74	2.91	2.67333	120	115
G10090_21088	77352	Axdnd1	0.01	0	0.17	0.43	0.72	0.05	1	0	15	40	67	5	0.06	0.4	5.33333	37.3333
G10090_9499	12005	Axin1	3.73	5.47	0.11	5.02	3.05	2.04	225	322	7	324	199	129	3.10333	3.37	184.667	217.333
G10090_12871	12006	Axin2	0.84	0.77	0.95	2.36	1.13	0.69	82	73	94	240	116	69	0.853333	1.39333	83	141.667
G10090_964	26362	Axl	11.88	14.43	16.09	22.34	14.05	11.17	1115	1342	1552	2217	1409	1092	14.1333	15.8533	1336.33	1572.67
G10090_26020	246735	AY074887	0.09	0.13	0	0.38	0.19	0.06	1.45	2	0	6	3	1	0.0733333	0.21	1.15	3.33333
G10090_6032	27215	Azi2	51.09	45.83	29.99	28.42	25.36	38.44	3817.48	3198.59	2158.08	2156.32	1951.14	2907.9	42.3033	30.74	3058.05	2338.45
G10090_1328	54375	Azin1	56.89	34.88	39.9	31.96	28.73	42.14	5306	3498	3871	3146	2920	4542	43.89	34.2767	4225	3536
G10090_1284	242669	Azin2	0.03	5.49	1.26	2.85	2.06	0.45	1	192	48	107	80	21	2.26	1.78667	80.3333	69.3333
G10090_14951	545662	B020004J07Rik	0	0	0	0	0.02	0	0	0	0	0	1	0	0	0.00666667	0	0.333333
G10090_29557	547097	B020011L13Rik	0	0.02	0	0	0	0	0	1	0	0	0	0	0.00666667	0	0.333333	0
G10090_13649	68170	B230118H07Rik	84.19	114.72	87.95	48.17	82.25	86.27	2073	2803	2193	1231	2140	2203	95.62	72.23	2356.33	1858
G10090_7927	102634132	B230208B08Rik	0.03	0.21	0.04	0.1	0.02	0.07	3	23.09	5	11.58	3	8	0.0933333	0.0633333	10.3633	7.52667
G10090_28090	68127	B230217C12Rik	13.35	11.02	20.87	16.64	14.1	22.85	360	291	571	468	398	632	15.08	17.8633	407.333	499.333
G10090_14081	78521	B230219D22Rik	4.66	17.98	13.16	15.57	12.4	9.51	519	1963	1490	1811	1453	1089	11.9333	12.4933	1324	1451
G10090_7966	381914	B230311B06Rik	60.69	51.28	46.51	22.91	44.67	49.12	912	712	638	345	636	682	52.8267	38.9	754	554.333
G10090_31650	12010	B2m	359.85	367.21	377.56	426.62	526.7	360.47	6800	6792	7232	8401	10384	6974	368.207	437.93	6941.33	8586.33
G10090_12562	26879	B3galnt1	2.5	11	6.34	16.07	5.19	7.9	133	574	343	893	290	432	6.61333	9.72	350	538.333
G10090_14391	97884	B3galnt2	9.03	5.83	11.54	7.05	10.82	11.85	792.02	503.4	1029.93	629.38	998.8	1072.46	8.8	9.90667	775.117	900.213
G10090_3708	26877	B3galt1	119.71	210.99	106.61	97	86.7	156.55	15027	25984	13629	12750	11475	20227	145.77	113.417	18213.3	14817.3
G10090_33596	26878	B3galt2	15.33	21.43	15.44	19.88	19.59	27.84	1680	2302	1720	2275	2258	3138	17.4	22.4367	1900.67	2557
G10090_24064	54218	B3galt4	0	0.03	0.81	3.21	0.1	3.99	0	1	30	122	4	149	0.28	2.43333	10.3333	91.6667
G10090_24568	93961	B3galt5	0.01	1.13	0.64	3.5	1.42	1.29	1	130	77	430	176	156	0.593333	2.07	69.3333	254
G10090_14565	117592	B3galt6	2.23	0.03	1.47	2.79	2.82	0.11	170	2	114	222	226	9	1.24333	1.90667	95.3333	152.333
G10090_2984	76898	B3gat1	0.4	1.05	0.58	0.48	0.86	0.42	33	84	48	41	74	38	0.676667	0.586667	55	51
G10090_28700	280645	B3gat2	0.35	1.15	2.37	1.1	0.73	2.59	36.83	117.61	251	120.31	79.61	278.28	1.29	1.47333	135.147	159.4
G10090_2925	72727	B3gat3	4.45	4.6	6.78	10.48	14.47	4.98	163	165	252	400	555	187	5.27667	9.97667	193.333	380.667
G10090_18433	381694	B3glct	5.71	3.69	5.53	9.21	5.48	6.02	594	394	611	1040	602	663	4.97667	6.90333	533	768.333
G10090_6827	53625	B3gnt2	38.47	21.58	34.04	30.06	55.1	32.63	2387	1342	2166	1987	3656	2107	31.3633	39.2633	1965	2583.33
G10090_24396	72297	B3gnt3	0	0	0	0	0.02	0	0	0	0	0	1	0	0	0.00666667	0	0.333333
G10090_1686	231727	B3gnt4	4.29	3.51	1.25	1.23	0.33	0.06	146.61	114.31	42.37	42.48	14.36	3.04	3.01667	0.54	101.097	19.96
G10090_17667	108105	B3gnt5	0.02	0.02	2.36	0.51	1.28	1.64	2	2	262	58	147	184	0.8	1.14333	88.6667	129.667
G10090_32150	227327	B3gnt7	4.31	0	0	0	0.61	0	264	0	0	0	39	0	1.43667	0.203333	88	13
G10090_2283	97440	B3gnt9	0	0	0	0.02	0	0.03	0	0	0	1.2	0	1.89	0	0.0166667	0	1.03
G10090_17300	210004	B3gntl1	2.19	0.04	4.78	1.46	4.87	0.54	212.43	2.09	318.72	122.94	353.11	31.87	2.33667	2.29	177.747	169.307
G10090_2194	14421	B4galnt1	3.44	3.48	0.02	0.8	0.92	1.3	199	166	1	45	48	78	2.31333	1.00667	122	57
G10090_28462	14422	B4galnt2	0.22	0.27	0.22	0.35	0.21	0.29	16.2	19.81	15.09	28.07	15.81	24.59	0.236667	0.283333	17.0333	22.8233
G10090_14079	330406	B4galnt3	0	0.01	0	0	0	0	0	1	0	0	0	0	0.00333333	0	0.333333	0
G10090_28328	330671	B4galnt4	1.15	1.41	0.45	1.17	0.68	0.46	85	102	34	90	53	35	1.00333	0.77	73.6667	59.3333
G10090_8582	14595	B4galt1	70.74	74.28	52.06	47.86	42.86	49.22	5698	5892	4298	4060	3668	4095	65.6933	46.6467	5296	3941
G10090_17143	53418	B4galt2	0	1.04	0.83	0.51	0.74	0.04	0	55	47	29	42	2	0.623333	0.43	34	24.3333
G10090_23140	57370	B4galt3	1.84	5.86	11.22	16.01	15.59	5.25	86	268	532	780	764	252	6.30667	12.2833	295.333	598.667
G10090_8285	56375	B4galt4	13.93	37.57	13.78	32.89	28.45	23.94	690	1835	690	1711	1477	1205	21.76	28.4267	1071.67	1464.33
G10090_19578	56336	B4galt5	2.03	0.01	1.66	3.42	2.72	1.25	204	1	170	359	287	129	1.23333	2.46333	125	258.333
G10090_11157	56386	B4galt6	12.61	13.22	8.08	6.05	6.48	8.31	1760	1809.04	1146.57	881.66	951.48	1193.06	11.3033	6.94667	1571.87	1008.73
G10090_24249	218271	B4galt7	16.73	14.18	14.12	14.38	9.07	11.51	895.94	726.14	768.79	807.44	509.21	624.9	15.01	11.6533	796.957	647.183
G10090_32055	108902	B4gat1	47.39	17.78	43.92	59.01	40.74	31.09	2255	829	2123	2931	2035	1520	36.3633	43.6133	1735.67	2162
G10090_3086	27078	B9d1	22.34	26.2	60.45	48.97	48	55.53	382	411	1023	869	818	965	36.33	50.8333	605.333	884
G10090_21786	232987	B9d2	29.28	24.79	16.28	28.21	42.01	17.79	867	700	470	858	1284	525	23.45	29.3367	679	889
G10090_31693	118452	Baalc	2.38	5.2	4.07	1.36	1.38	1.68	225	483	392	135	137	164	3.88333	1.47333	366.667	145.333
G10090_747	12012	Baat	1.92	0	0	0	0	0	87	0	0	0	0	0	0.64	0	29	0
G10090_21116	68251	Babam1	14.36	9.8	27.97	20.46	22.15	19.6	492	336	985	746	838	725	17.3767	20.7367	604.333	769.667
G10090_2242	107976	Babam2	16.53	13.52	30.74	25.58	35.53	19.72	522	420	977	829	1165	638	20.2633	26.9433	639.667	877.333
G10090_11449	23821	Bace1	4.16	0	1.49	6.47	9.14	2.04	317.54	0	115.65	522.15	733.83	161.11	1.88333	5.88333	144.397	472.363
G10090_30807	56175	Bace2	17.47	6.8	9.16	5.22	3.89	4.99	1556	594	829	485	364	457	11.1433	4.7	993	435.333
G10090_10237	12013	Bach1	0.23	0.46	1.17	1.26	0.86	1.8	33	64	168	185	127	260	0.62	1.30667	88.3333	190.667
G10090_17364	12014	Bach2	0.98	1.59	0.74	1.12	1.84	1.49	211.03	317.77	162.99	321.42	438.59	315.02	1.10333	1.48333	230.597	358.343
G10090_8055	12015	Bad	10.71	17.19	18.1	27.49	19.81	14.66	224	352	384	619	451	332	15.3333	20.6533	320	467.333
G10090_32027	12017	Bag1	6.51	26.53	18.67	10.28	9.9	6.35	201	802	585	331	320	201	17.2367	8.84333	529.333	284
G10090_9206	213539	Bag2	47.22	21.51	19	21.9	20.52	13.4	1994	890	815	965	909	581	29.2433	18.6067	1233	818.333
G10090_28755	29810	Bag3	6.92	4.25	2.19	3.22	1.87	3.72	424	255	136	206	120	234	4.45333	2.93667	271.667	186.667
G10090_12572	67384	Bag4	1.91	5.31	3.11	3.47	3.82	1.14	220	598	363	417	462	135	3.44333	2.81	393.667	338
G10090_14736	70369	Bag5	30.37	25.51	48.78	23.33	23.14	41.27	1378	1105	2267	1136	1130	1948	34.8867	29.2467	1583.33	1404.67
G10090_911	224727	Bag6	0.98	2.07	5.28	3.26	3.39	5.5	84	175	463	296	323	491	2.77667	4.05	240.667	370
G10090_15849	268515	Bahcc1	0.12	1.08	0.1	0.46	0.25	0.16	30	273	26	125	68	44	0.433333	0.29	109.667	79
G10090_4459	228536	Bahd1	0.3	0.02	1.57	1.64	0.69	1.42	31	2	167	179	76	153	0.63	1.25	66.6667	136
G10090_10225	108100	Baiap2	7.86	7.84	6.21	7.26	8.93	4.23	533	463	470	671	571	296	7.30333	6.80667	488.667	512.667
G10090_26426	66898	Baiap2l1	1.4	0	0.92	1.8	1.36	0.81	108	0	72	145	110	64	0.773333	1.32333	60	106.333
G10090_9299	207495	Baiap2l2	0	0.02	0	0	0	0	0	1	0	0	0	0	0.00666667	0	0.333333	0
G10090_3788	545192	Baiap3	0	0	0.91	0	0.09	0.01	0	0	103.09	0	10.01	1	0.303333	0.0333333	34.3633	3.67
G10090_9024	12018	Bak1	0	0.68	0.04	0.14	0.37	0	0	31	2	7	18	0	0.24	0.17	11	8.33333
G10090_2005	68010	Bambi	4.05	4.34	8.22	4.52	6.13	4.3	490	514	1010	571	779	535	5.53667	4.98333	671.333	628.333
G10090_13370	23825	Banf1	94.43	109.73	102.43	100.05	114.72	106.43	1781	2047	1963	1966	2259	2042	102.197	107.067	1930.33	2089
G10090_18363	242248	Bank1	3.43	0.06	1.27	1.62	0	0.37	233	4	88	131	0	26	1.58667	0.663333	108.333	52.3333
G10090_2603	53325	Banp	8.2	3.37	3.36	7.83	8.53	5.26	712	119	144	567	388	565	4.97667	7.20667	325	506.667
G10090_3662	104416	Bap1	0.03	2.95	5.79	3.6	9.13	1.53	2	213	477	286	742	116	2.92333	4.75333	230.667	381.333
G10090_14228	12021	Bard1	1.98	0	0.1	0.09	0.54	0	232	0	13	12	75	0	0.693333	0.21	81.6667	29
G10090_11333	54422	Barhl1	0	0.02	0.21	0	0	0.02	0	1	21	0	0	1	0.0766667	0.00666667	7.33333	0.333333
G10090_25885	104382	Barhl2	0.17	0.32	0.29	0	0	0.05	9	17	16	0	0	3	0.26	0.0166667	14	1
G10090_33670	70350	Basp1	10.65	14.91	4.83	4.44	3.2	4.73	460	631	212	200	145	210	10.13	4.12333	434.333	185
G10090_29452	53314	Batf	0	1.48	0.05	0.24	0.33	0	0	29	1	5	7	0	0.51	0.19	10	4
G10090_19464	381319	Batf3	0	0	1.61	0.31	0.81	0	0	0	25	5	13	0	0.536667	0.373333	8.33333	6
G10090_5352	12028	Bax	59.97	53.15	68.72	68.49	73.1	74.43	1166	1033	1356	1409	1476	1484	60.6133	72.0067	1185	1456.33
G10090_2349	217578	Baz1a	0.79	0.26	1.32	1.6	0	0.25	104	29	159	214	0	34	0.79	0.616667	97.3333	82.6667
G10090_18465	22385	Baz1b	2.99	0.03	4.03	4.72	8.98	3.67	463	4	635	764	1469	585	2.35	5.79	367.333	939.333
G10090_3205	116848	Baz2a	1.56	0.24	1.41	1.96	3.07	1.05	250	37	219	329	518	173	1.07	2.02667	168.667	340
G10090_7503	407823	Baz2b	3.25	2.38	4.02	7.41	7.42	8.9	628.03	452.19	806.09	1530.51	1533.56	1790.07	3.21667	7.91	628.77	1618.05
G10090_3621	170770	Bbc3	0	0.05	0	0.96	0.52	0	0	2	0	37	20	0	0.0166667	0.493333	0.666667	19
G10090_11166	100503572	Bbip1	85.58	109.62	80.59	66.58	91.47	79.65	4743.38	5654.71	4356	3676.89	5184.97	4390.72	91.93	79.2333	4918.03	4417.53
G10090_9388	72873	Bbof1	3.12	22.03	9.28	12.86	4.43	5.93	79	1027.99	426.15	642	224.13	317	11.4767	7.74	511.047	394.377
G10090_16041	170442	Bbox1	59.08	104.97	45.38	55.2	53.48	63.14	2692	4847	2091	2840	2558	3109	69.81	57.2733	3210	2835.67
G10090_5287	52028	Bbs1	0.91	1.56	0.57	1.76	0.92	0.24	123	206	79	247	130	33	1.01333	0.973333	136	136.667
G10090_21939	71769	Bbs10	0.18	2.76	3.28	0	0.37	0.18	12	176	217	0	25	12	2.07333	0.183333	135	12.3333
G10090_2346	241950	Bbs12	3.61	8.21	7.1	7.62	10.98	7.78	225	491	435	474	697	510	6.30667	8.79333	383.667	560.333
G10090_8698	67378	Bbs2	15.64	10.95	14.2	11.82	12.13	11.63	1126	826	1083	946	957	850	13.5967	11.86	1011.67	917.667
G10090_7827	102774	Bbs4	44.96	32.32	39.49	28.76	27.76	20.45	2695	1899	2404	1799	1747	1260	38.9233	25.6567	2332.67	1602
G10090_10994	72569	Bbs5	41.68	42.64	25.84	27.85	19.61	25.05	1369	1385	866	957	675	878	36.72	24.17	1206.67	836.667
G10090_5350	71492	Bbs7	26.78	11.18	9.4	6.56	10.46	11.77	1621	672	572	420	658	646	15.7867	9.59667	955	574.667
G10090_1724	319845	Bbs9	3.46	0	3.14	9.47	9.61	2.78	298	0	257	819	803	229	2.2	7.28667	185	617
G10090_84	70508	Bbx	6.16	0.24	5.57	2.44	2.31	3.53	1060	31	854	513	490	478	3.99	2.76	648.333	493.667
G10090_12810	214489	BC003965	20.15	7.79	20.65	29.21	22.65	30.44	1444	547	1504	2186	1706	2243	16.1967	27.4333	1165	2045
G10090_22054	80748	BC004004	18.69	38.42	31.21	48.33	42.69	33.79	619	1277	1086	1706	1516	1214	29.44	41.6033	994	1478.67
G10090_8232	79555	BC005537	9.72	10.12	9.63	9.95	9.52	13.58	585	597	589	625	602	840	9.82333	11.0167	590.333	689
G10090_27173	100042165	BC005561	2.59	0.8	4.51	2.01	3.08	3.68	322	98	570	261	403	471	2.63333	2.92333	330	378.333
G10090_32641	227707	BC005624	197.27	157.11	102.8	120.72	120.09	89.94	7255.48	5717.66	4104.65	4789.64	4784.47	4058.8	152.393	110.25	5692.6	4544.3
G10090_18365	233913	BC017158	2.46	0.04	4.29	10.32	7.36	4.29	144	2	266	608	447	244	2.26333	7.32333	137.333	433
G10090_17344	666584	BC024063	0	5.51	1.79	2.69	2.32	1.65	0	352.41	118.7	182.94	159.16	110.67	2.43333	2.22	157.037	150.923
G10090_17516	271278	BC024139	0	0.02	0	0	0	0	0	1	0	0	0	0	0.00666667	0	0.333333	0
G10090_13303	414069	BC024978	2.34	0.9	6.8	2.04	3.16	7.29	157.05	51.11	550	163.23	245	516	3.34667	4.16333	252.72	308.077
G10090_1818	229600	BC028528	339.02	641.69	256.56	338.03	397.17	262.58	4900.58	9351.39	3847.8	5139.37	5993.23	3971.29	412.423	332.593	6033.26	5034.63
G10090_15431	216976	BC030499	0.01	2.44	1.26	0.02	0	1.34	1.39	223.03	99.29	2.32	0	96.46	1.23667	0.453333	107.903	32.9267
G10090_14292	234290	BC030500	0	0.03	0.03	0.03	1	0.53	0	1	1	1	39	20	0.02	0.52	0.666667	20
G10090_5714	217216	BC030867	2.97	0	1.83	1.96	3.66	0	178	0	111	123	172	0	1.6	1.87333	96.3333	98.3333
G10090_5242	407819	BC031181	125.05	200.98	210.26	179.44	189.01	173.78	3089	4972	5216	4553	4795	4352	178.763	180.743	4425.67	4566.67
G10090_4973	207792	BC034090	0.01	1.53	0.19	2.15	1.24	0.08	1	146	19	230	126	9	0.576667	1.15667	55.3333	121.667
G10090_20277	232406	BC035044	0.02	0.02	0	0.99	0	0	1	1	0	64	0	0	0.0133333	0.33	0.666667	21.3333
G10090_7258	231807	BC037034	1.47	0.37	0.1	3.53	0.3	0.18	88	22	6	221	19	11	0.646667	1.33667	38.6667	83.6667
G10090_3024	270802	BC048403	0.14	0	1.18	1.68	2.41	1.1	10	0	90	131	187	84	0.44	1.73	33.3333	134
G10090_25292	407789	BC048644	5.43	0	3.65	0.83	0	0	287.97	0	196.96	45.85	0	0	3.02667	0.276667	161.643	15.2833
G10090_2172	320135	BC049715	0	0	0.07	1.08	0.22	0	0	0	4	36	6	0	0.0233333	0.433333	1.33333	14
G10090_20112	57355	BC051019	16.14	17.48	9.97	13.54	15.15	12.73	641	680	402	561	631	519	14.53	13.8067	574.333	570.333
G10090_1103	407788	BC051142	1.2	9.2	5.9	0.57	5.23	3.93	44	347	259	21	252	187	5.43333	3.24333	216.667	153.333
G10090_20030	399568	BC052040	8.07	0.16	1.18	1.52	3.83	2.53	530	10	78	103	263	173	3.13667	2.62667	206	179.667
G10090_27711	407814	BC053393	0	0.04	0	0	0	0.04	0	2	0	0	0	2	0.0133333	0.0133333	0.666667	0.666667
G10090_344	381306	BC055324	8.23	0	1.22	1.05	1.16	0.47	567.76	0	110.73	75.94	83.78	45.61	3.15	0.893333	226.163	68.4433
G10090_18994	329716	BC107364	0	0	0	1.04	0	0	0	0	0	26	0	0	0	0.346667	0	8.66667
G10090_2176	625360	BC147527	0	0.06	2.26	0.05	0	0.02	0	2	93	2	0	1	0.773333	0.0233333	31.6667	1
G10090_15725	57278	Bcam	0.05	1.64	4.97	7.19	4.86	4.23	3	91	286	425	289	246	2.22	5.42667	126.667	320
G10090_11971	12032	Bcan	53.97	37.81	61.98	71.06	76.34	51.27	4012	2759	4645	5428	5865	3868	51.2533	66.2233	3805.33	5053.67
G10090_16000	12033	Bcap29	63.95	54.46	69.92	67.18	69.52	84.17	2663	2222	2957	2919	3043	3599	62.7767	73.6233	2614	3187
G10090_5416	27061	Bcap31	295	199.04	271.32	267.23	248.22	297.3	8397	5537	7822	7946	7384	8678	255.12	270.917	7252	8002.67
G10090_12053	12927	Bcar1	7.09	1.12	1.42	4.7	4.53	1.76	525	81	107	364	353	134	3.21	3.66333	237.667	283.667
G10090_907	29815	Bcar3	11.22	13.31	12.4	10.53	17.13	7.21	595	715	741	708	1175	459	12.31	11.6233	683.667	780.667
G10090_3934	76960	Bcas1	0.29	0.8	2.54	3.78	1.96	1.88	15	49	176	283	150	142	1.21	2.54	80	191.667
G10090_20069	68183	Bcas2	172.07	287.19	163.88	142	134.43	180.15	5568.43	9090	5376	4789.6	4515.21	5973.18	207.713	152.193	6678.14	5092.66
G10090_458	192197	Bcas3	3.36	0.21	5.5	9.61	8.72	5.58	286	17	484	867	790	504	3.02333	7.97	262.333	720.333
G10090_25291	12035	Bcat1	2.18	0.01	1.84	1.4	2.14	0.87	430	1	369	285	445	177	1.34333	1.47	266.667	302.333
G10090_14937	12036	Bcat2	14.89	0.18	7.27	12.37	12.85	4	631	7	327	538	556	169	7.44667	9.74	321.667	421
G10090_19986	66165	Bccip	59.05	125.54	105.6	86.9	109.27	84.44	1671.36	3480.33	3033.5	2565.33	3237.72	2451.68	96.73	93.5367	2728.4	2751.58
G10090_20034	75284	Bcdin3d	14.64	6.49	13.85	12.21	11.38	9.76	424	184	407	369	345	290	11.66	11.1167	338.333	334.667
G10090_21697	12038	Bche	8.58	5.32	1.46	0.88	3.96	0.65	1281	779	222	138	623	100	5.12	1.83	760.667	287
G10090_19639	12039	Bckdha	40.81	25.75	33.05	46.75	46.73	29.1	1680	1037	1381	2008	2018	1230	33.2033	40.86	1366	1752
G10090_5801	12040	Bckdhb	45.49	20.83	22.87	34.1	32.39	31.11	1498.08	620	727.1	1168.15	1127.42	1053.19	29.73	32.5333	948.393	1116.25
G10090_31661	12041	Bckdk	14.2	9.32	8.21	24.01	16.34	10.56	960.36	617.83	564.56	1695.57	1160.96	733.78	10.5767	16.97	714.25	1196.77
G10090_27240	12042	Bcl10	24.31	7.56	11.34	16.11	12.58	14.24	1112	339	527	769	604	669	14.4033	14.31	659.333	680.667
G10090_4462	14025	Bcl11a	0.57	0.04	5.09	8.05	5.19	5.78	21	5	266	444	353	295	1.9	6.34	97.3333	364
G10090_6460	58208	Bcl11b	0.42	0.57	0.95	1.02	0.52	0.6	53	72	118	147	79	97	0.646667	0.713333	81	107.667
G10090_18703	12043	Bcl2	15.55	8.94	12.52	11.17	12.18	15.63	2175	1305	2017	1854	2023	2568	12.3367	12.9933	1832.33	2148.33
G10090_32612	12044	Bcl2a1a	0	0	0	0.11	0	0	0	0	0	2	0	0	0	0.0366667	0	0.666667
G10090_24644	12045	Bcl2a1b	0	0	3.4	0.69	0	0.12	0	0	57.12	12	0	2	1.13333	0.27	19.04	4.66667
G10090_9096	12046	Bcl2a1c	0	0	0	0.66	0	0	0	0	0	6	0	0	0	0.22	0	2
G10090_25587	12047	Bcl2a1d	0.12	0	0.9	0	0	0	2	0	15.88	0	0	0	0.34	0	5.96	0
G10090_9650	12048	Bcl2l1	6.85	3.74	12.63	28.91	48.58	3.56	682.75	363.8	888.53	1951.95	3226.78	413	7.74	27.0167	645.027	1863.91
G10090_2371	12125	Bcl2l11	0.43	3.4	1.66	0.47	0.69	0.62	68	465	218	78	95	100	1.83	0.593333	250.333	91
G10090_17977	75736	Bcl2l12	10.67	7.6	11.67	14.64	15.17	12.3	258	180	285	359	378	305	9.98	14.0367	241	347.333
G10090_20867	94044	Bcl2l13	2.34	0.71	3.67	8.35	6.27	1.24	385	114	624	1452	1087	210	2.24	5.28667	374.333	916.333
G10090_1186	229672	Bcl2l15	0	1.09	0.32	0.91	0	0	0	51	15	44	0	0	0.47	0.303333	22	14.6667
G10090_18341	12050	Bcl2l2	2.7	1.97	6.99	7.06	8.87	3.41	256	192	618	687	818	367	3.88667	6.44667	355.333	624
G10090_24510	12053	Bcl6	2.4	1.15	1.31	2.17	1.59	3.37	187	88	117	190	131	280	1.62	2.37667	130.667	200.333
G10090_25470	12029	Bcl6b	2.1	0.08	2.27	1.2	0.22	0	171	6	188	102	19	0	1.48333	0.473333	121.667	40.3333
G10090_29469	77045	Bcl7a	0.39	0.01	2.16	2.9	2.95	1.1	35	1	199	275	282	103	0.853333	2.31667	78.3333	220
G10090_18244	12054	Bcl7b	23.89	17.88	12.89	17.68	24.09	7.14	922	676	505	712	975	283	18.22	16.3033	701	656.667
G10090_32854	12055	Bcl7c	3.86	4.71	4.74	5.59	4.14	4.33	83	101	224	143	93	98	4.43667	4.68667	136	111.333
G10090_16108	77578	Bcl9	0.43	0.63	2.34	1.4	2.73	0.52	63	91	356	216	428	80	1.13333	1.55	170	241.333
G10090_12800	80288	Bcl9l	0.23	0.42	0.04	1.43	0.88	0.32	30	66	6	243	151	53	0.23	0.876667	34	149
G10090_156	72567	Bclaf1	106.35	158.84	78.17	66.32	70.73	114	10535	14948	8502	7843	8208	12356	114.453	83.6833	11328.3	9469
G10090_14864	382252	Bclaf3	11.12	8.56	8.06	16.82	14	12.78	929	773	698	1485	1258	1076	9.24667	14.5333	800	1273
G10090_15786	63857	Bco1	0.02	0	1.66	1.17	0.02	0	1	0	92	67	1	0	0.56	0.396667	31	22.6667
G10090_27302	170752	Bco2	8.99	15.28	11.36	13.72	8.74	15.07	432	716	557	692	444	749	11.8767	12.51	568.333	628.333
G10090_716	71458	Bcor	0.03	2.8	1.64	1.06	4.64	1.89	4	404	246	166	723	286	1.49	2.53	218	391.667
G10090_5348	320376	Bcorl1	0.02	0.38	0.27	0.45	0.44	0.24	4	66	49	83	82	43	0.223333	0.376667	39.6667	69.3333
G10090_15871	110279	Bcr	1.3	0.3	3.16	3.3	2.89	1.84	172	46	452	476	403	298	1.58667	2.67667	223.333	392.333
G10090_14644	66821	Bcs1l	9.3	22.02	12.46	14.17	11.3	13.35	433	917	596	675	551	687	14.5933	12.94	648.667	637.667
G10090_12790	71911	Bdh1	12.97	4.85	17.13	30.77	19.22	12.66	959	352	1288	2376	1494	963	11.65	20.8833	866.333	1611
G10090_19219	69772	Bdh2	51.86	68.79	62.77	41.73	45.87	50.53	1348	1732	1664	1133	1258	1322	61.14	46.0433	1581.33	1237.67
G10090_24617	12061	Bdkrb1	0.23	0	0.16	0.75	1	1.47	7	0	5	24	32	46	0.13	1.07333	4	34
G10090_15065	12062	Bdkrb2	0	0	0	0.01	0	0.12	0	0	0	1	0	12	0	0.0433333	0	4.33333
G10090_2685	12064	Bdnf	1.61	2.9	2.46	0.83	0.27	1.21	158	275	233	86	28	111	2.32333	0.77	222	75
G10090_11631	544971	Bdp1	1.79	1.35	0.8	1.55	3.88	2.02	419	310	195	432	987	539	1.31333	2.48333	308	652.667
G10090_1420	65115	Bean1	0	0	0.76	0.87	0.73	0	0	0	47	56	47	0	0.253333	0.533333	15.6667	34.3333
G10090_18575	56208	Becn1	69.85	48.3	74.12	74.26	89.49	62.5	3317	2247.95	3573.39	3680	4459	3044	64.09	75.4167	3046.11	3727.67
G10090_6535	380785	Begain	0.71	0.02	0.02	0.08	0.13	0.34	45	1	1	5	9	22	0.25	0.183333	15.6667	12
G10090_6621	331623	Bend3	0.03	0.08	0.27	0.86	0.3	0.01	5.99	12.1	40.99	133.89	46.07	2	0.126667	0.39	19.6933	60.6533
G10090_13571	666938	Bend4	0.96	0.01	1.95	4.5	3.16	1.81	184	1	380	900	636	357	0.973333	3.15667	188.333	631
G10090_13775	67621	Bend5	0	9.72	0.93	1.73	3.97	2.88	0	379	35	61	159	119	3.55	2.86	138	113
G10090_9945	320705	Bend6	4.8	0	1.99	3.11	1.26	0.6	251	0	106	169	69	32	2.26333	1.65667	119	90
G10090_6288	209645	Bend7	2.03	0.01	5.08	0.87	1	2.47	179	1	455	80	96	219	2.37333	1.44667	211.667	131.667
G10090_30409	24115	Best1	2.42	0	3.09	1.26	2.46	0	118	0	153	64	126	0	1.83667	1.24	90.3333	63.3333
G10090_22294	382427	Best3	0	0	0	0.1	0	0	0	0	0	7	0	0	0	0.0333333	0	2.33333
G10090_22364	12068	Bet1	50.44	76.6	41.29	52.65	59.85	70.17	1738	2543	1430	1877	2163	2452	56.11	60.89	1903.67	2164
G10090_23016	54399	Bet1l	16.39	23.88	35.45	19.91	31.88	29.62	587	838	1289	744	1197	1089	25.24	27.1367	904.667	1010
G10090_13629	19716	Bex1	9.32	0.11	3.27	4.33	6.34	6.72	177.89	2	63.25	86.17	126.39	131.34	4.23333	5.79667	81.0467	114.633
G10090_24764	12069	Bex2	106.92	100.25	84.26	105.04	105.19	76.36	2135.18	1959.63	1705.94	2186.06	2192.8	1561.56	97.1433	95.53	1933.58	1980.14
G10090_684	12070	Bex3	249.93	211.53	171.22	182.41	174.37	216.48	5167.83	4303.37	3582.02	3923.93	3770.14	4598.36	210.893	191.087	4351.07	4097.48
G10090_28902	406217	Bex4	3.28	6.1	7.15	2.41	2.06	7.3	56.11	102	123.79	42.84	36.67	127.75	5.51	3.92333	93.9667	69.0867
G10090_16148	67118	Bfar	25.81	29.48	25.99	29.41	32.62	33.8	1837	2053	1880	2186	2441	2473	27.0933	31.9433	1923.33	2366.67
G10090_12306	12075	Bfsp1	0.02	0	0.19	0	0.02	0	1	0	8	0	1	0	0.07	0.00666667	3	0.333333
G10090_26178	107993	Bfsp2	0	0	3.37	1.85	2.32	0.16	0	0	124	70	88	6	1.12333	1.44333	41.3333	54.6667
G10090_22240	12096	Bglap	0	0	1.54	0	2.12	1.42	0	0	15	0	21.13	14	0.513333	1.18	5	11.71
G10090_25730	12097	Bglap2	0	0	0	0	1.47	0	0	0	0	0	14.48	0	0	0.49	0	4.82667
G10090_9012	12095	Bglap3	0	0	0	0	0.83	0.06	0	0	0	0	20.39	1	0	0.296667	0	7.13
G10090_19478	12111	Bgn	0.47	16.62	7.11	7.91	11.58	10.47	27	929	412	471	694	614	8.06667	9.98667	456	593
G10090_3567	70237	Bhlhb9	39.52	1.04	41.29	34.39	46.31	38.16	2678	76	2816	2401	3267	2616	27.2833	39.62	1856.67	2761.33
G10090_9958	59058	Bhlhe22	1.14	4.22	0.65	0.85	0.53	0.4	86	313	50	67	42	31	2.00333	0.593333	149.667	46.6667
G10090_27858	20893	Bhlhe40	37.9	5.9	30.6	55.22	49.17	37.23	2800	427	2297	4259	3818	2827	24.8	47.2067	1841.33	3634.67
G10090_23138	79362	Bhlhe41	176.5	156.37	178.84	135.55	116.41	157.83	25439	22097	26209	20405	17658	23403	170.57	136.597	24581.7	20488.7
G10090_32271	12116	Bhmt	0	0	0	0	0	0.02	0	0	0	0	0	1	0	0.00666667	0	0.333333
G10090_1944	64918	Bhmt2	0	0	0	0	0.74	0	0	0	0	0	38	0	0	0.246667	0	12.6667
G10090_19748	83675	Bicc1	2	0.14	4	6.01	2.58	2.62	243	10	422	492	313	330	2.04667	3.73667	225	378.333
G10090_2385	12121	Bicd1	3.5	6.5	3.42	4.57	2.21	4.69	814	1433	790	1096	530	1122	4.47333	3.82333	1012.33	916
G10090_25763	76895	Bicd2	9.47	13.23	5.68	7.28	7.62	7.71	1027	1406	635	904	946	860	9.46	7.53667	1022.67	903.333
G10090_23831	75665	Bicdl1	0.11	1.37	0.74	1.06	1.13	0.73	8	98	55	81	87	55	0.74	0.973333	53.6667	74.3333
G10090_10427	243842	Bicra	0.23	0.02	0.98	0.68	0.45	1.46	33	3	143	104	68	216	0.41	0.863333	59.6667	129.333
G10090_7788	210982	Bicral	0.64	1.47	0.51	1.49	0.82	2.12	109.49	229.92	90.64	243.39	139.28	344.94	0.873333	1.47667	143.35	242.537
G10090_10824	12122	Bid	6.43	1.27	0.15	9.44	8.54	2.12	279	54	7	432	398	96	2.61667	6.7	113.333	308.667
G10090_6431	30948	Bin1	0.63	2.1	5.24	7.47	4.95	3.3	30	96	254	362	266	178	2.65667	5.24	126.667	268.667
G10090_3002	668218	Bin2	0.04	0	1.66	1.24	0.05	0.02	2	0	78	60	2	1	0.566667	0.436667	26.6667	21
G10090_11255	57784	Bin3	10.09	19.14	16.56	9.9	9.59	1.47	368	621	650	374	394	48	15.2633	6.98667	546.333	272
G10090_15237	11797	Birc2	16.99	15.18	17.95	17.09	26.86	17.74	1418	1179	1452	1435	2270	1449	16.7067	20.5633	1349.67	1718
G10090_8735	11796	Birc3	0	0.03	0	0.83	1.53	0.16	0	2	0	56	99	10	0.01	0.84	0.666667	55
G10090_18067	11799	Birc5	23.53	24.26	12.27	13.13	10.93	23.12	518.09	522.27	276.51	372.33	288.8	547.92	20.02	15.7267	438.957	403.017
G10090_7153	12211	Birc6	54.78	79.41	41.93	37.72	32.41	55.78	20920	29739	16296	15058	13083	21938	58.7067	41.97	22318.3	16693
G10090_29818	329581	Birc7	6.19	0	4.43	1.94	0.81	0.95	174	0	135	54	41	47	3.54	1.23333	103	47.3333
G10090_16258	246229	Bivm	1.9	15.47	4.28	7.1	4.95	2.77	153	1165	363	600	434	236	7.21667	4.94	560.333	423.333
G10090_14458	53619	Blcap	40.88	32.8	45.37	69.23	49.19	36.4	1993	1565	2244	3520	2516	1825	39.6833	51.6067	1934	2620.33
G10090_4632	12144	Blm	3.16	5.02	2.44	3.13	0.49	1.02	311	542	273	356	57	116	3.54	1.54667	375.333	176.333
G10090_27335	104184	Blmh	35.33	10.91	24.84	20.77	33.81	23.42	1957	592	1398	1201	1967	1333	23.6933	26	1315.67	1500.33
G10090_26481	17060	Blnk	0	0	0	0.41	0.02	0.06	0	0	0	21	1	3	0	0.163333	0	8.33333
G10090_12577	14533	Bloc1s1	183.16	199.21	234.16	191.99	194.4	218.14	2093	2228	2713	2294	2306	2542	205.51	201.51	2344.67	2380.67
G10090_7039	73689	Bloc1s2	46.03	84.27	55.42	55.17	54.97	68.13	893	1613	1103	1126	1125	1368	61.9067	59.4233	1203	1206.33
G10090_21398	232946	Bloc1s3	0.25	0.57	0.21	0.63	0.61	0.78	11.25	24.31	9.67	28.02	28.13	34.64	0.343333	0.673333	15.0767	30.2633
G10090_32638	117197	Bloc1s4	10.03	6.75	24.85	14.53	6.34	11.51	299	197	752	452	198	352	13.8767	10.7933	416	334
G10090_10953	17828	Bloc1s5	22.14	7.5	19.02	23.67	20.02	32.2	910	302	794	1000	863	1359	16.22	25.2967	668.667	1074
G10090_25450	18457	Bloc1s6	0.78	5.69	7.39	12.92	8.58	2.96	65	464	625	1122	750	253	4.62	8.15333	384.667	708.333
G10090_827	109778	Blvra	29.11	6.77	31.95	40.09	40.33	27.83	764	161	865	1111	1117	755	22.61	36.0833	596.667	994.333
G10090_7748	233016	Blvrb	25.65	21.7	16.66	15.6	22.22	20.69	489	405	322	310	442	404	21.3367	19.5033	405.333	385.333
G10090_13364	66352	Blzf1	21.09	38.9	33.73	32.71	42.34	47.66	1395	2554	2388	2331	3051	3288	31.24	40.9033	2112.33	2890
G10090_13093	171543	Bmf	0	0	0.02	0	0.24	0	0	0	2	0	28	0	0.00666667	0.08	0.666667	9.33333
G10090_1930	12151	Bmi1	8.2	2.84	7.18	6.2	3.45	5.87	638	217	570	504	291	470	6.07333	5.17333	475	421.667
G10090_361	12153	Bmp1	6.41	1.97	7.75	6.3	7.03	8.35	540	157	652	591	645	691	5.37667	7.22667	449.667	642.333
G10090_12233	12155	Bmp15	0	0	0	0	0.04	0	0	0	0	0	3	0	0	0.0133333	0	1
G10090_25681	12156	Bmp2	1.13	0.01	0.21	0.04	0.29	0	84	1	16	3	23	0	0.45	0.11	33.6667	8.66667
G10090_19212	140780	Bmp2k	1.08	4.96	3.16	2.11	2.04	0.79	170	537	228	239	185.81	50	3.06667	1.64667	311.667	158.27
G10090_13369	110075	Bmp3	0.21	0	1.19	0.93	0	2.13	31	0	181	146	0	328	0.466667	1.02	70.6667	158
G10090_914	12159	Bmp4	3.89	0	1.4	1.32	4.1	1.96	177	0	56	55	183	79	1.76333	2.46	77.6667	105.667
G10090_30896	12160	Bmp5	1.82	6.12	0.1	3.44	1.61	3.51	166	548	9	328	155	329	2.68	2.85333	241	270.667
G10090_30859	12161	Bmp6	2.14	9.38	4.68	3.17	1.53	4.14	152	653	338	235	114	302	5.4	2.94667	381	217
G10090_25705	12162	Bmp7	1.54	7.91	4.04	5.29	4.31	7.76	135	678	359	483	396	698	4.49667	5.78667	390.667	525.667
G10090_21338	12164	Bmp8b	0	0	0	1.29	0	0	0	0	0	94	0	0	0	0.43	0	31.3333
G10090_24559	73230	Bmper	4.59	1.08	4.41	8.59	7.35	5.83	417	96	407	814	702	544	3.36	7.25667	306.667	686.667
G10090_5815	12166	Bmpr1a	15.35	6.8	18.89	8.75	16.87	12.12	1999	867	2507	1189	2310	1623	13.68	12.58	1791	1707.33
G10090_810	12167	Bmpr1b	21.42	16.34	33.16	30.11	33.54	23.65	2643	1988	4215	3923	4412	3031	23.64	29.1	2948.67	3788.67
G10090_3687	12168	Bmpr2	23.37	61.28	22.9	21.59	23.81	26.91	6019	15449	6006	5901	6462	7152	35.85	24.1033	9158	6505
G10090_10217	213895	Bms1	4.28	3.22	8.33	5.15	6.66	4.87	439	324	915	567	729	528	5.27667	5.56	559.333	608
G10090_11050	101148	Bmt2	2.59	1.62	5.91	1.91	2.53	2.46	251	154	590	194	260	246	3.37333	2.3	331.667	233.333
G10090_33047	12169	Bmx	0.01	4.3	5.43	6.18	9.07	0	1	300	393	460	679	0	3.24667	5.08333	231.333	379.667
G10090_25498	107771	Bmyc	30.11	24.26	71.5	54.48	50.28	65	558	440	1343	1052	972	1233	41.9567	56.5867	780.333	1085.67
G10090_12912	12173	Bnc1	0	0.01	0	0	0	0	0	1	0	0	0	0	0.00333333	0	0.333333	0
G10090_6317	242509	Bnc2	0	0.01	0.34	0	0	0	0	1	54	0	0	0	0.116667	0	18.3333	0
G10090_16486	224630	Bnip1	7.37	0.88	2.74	1.79	6.62	4.31	180	21	68	57	170	108	3.66333	4.24	89.6667	111.667
G10090_6272	12175	Bnip2	18.26	63.94	36.92	39.59	43.4	23.35	1268	4060	2455	2654	3013	1743	39.7067	35.4467	2594.33	2470
G10090_29587	12176	Bnip3	128.4	162.28	101.9	121.71	136.6	166.63	5237	6485	4221	5180	5844	6979	130.86	141.647	5314.33	6001
G10090_28209	12177	Bnip3l	55.67	74.02	52.28	72.94	63.01	56.1	4279	5579	4086	5856	5093	4433	60.6567	64.0167	4648	5127.33
G10090_10229	117606	Boc	4.26	9.44	6.13	5.49	7.38	7.9	451	980	660	607	822	861	6.61	6.92333	697	763.333
G10090_20739	69556	Bod1	23.91	30.64	27.85	15.86	20.81	20.09	769	965	909	532	701	663	27.4667	18.92	881	632
G10090_4974	665775	Bod1l	4.32	5.13	4.36	5.55	6.11	4.29	1004	1169	1063	1373	1558	1032	4.60333	5.31667	1078.67	1321
G10090_22485	51800	Bok	9.87	1.59	7.01	10.15	11.19	1.14	355	56	256	381	422	42	6.15667	7.49333	222.333	281.667
G10090_26210	69168	Bola1	135.3	202.69	92.38	86.52	68.44	112.26	2207	3250	1535	1468	1172	1875	143.457	89.0733	2330.67	1505
G10090_33267	66162	Bola2	98.17	99.89	70.35	54.48	89.29	123.38	610	605	440	351	567	776	89.47	89.05	551.667	564.667
G10090_2497	78653	Bola3	90.53	90.2	76.39	81.6	81.17	81.16	991	967	845	931	937	918	85.7067	81.31	934.333	928.667
G10090_22653	12181	Bop1	0.27	5.11	5.38	6.22	2.66	1.88	16	292	319	379	163	113	3.58667	3.58667	209	218.333
G10090_1025	77744	Bora	5.52	7.74	8.37	9.18	9.47	8.13	535.12	736.38	819.17	914.95	957.26	790.53	7.21	8.92667	696.89	887.58
G10090_22826	67774	Borcs5	0.19	0.05	6.69	1.22	3.15	2.24	7	2	278	52	135	92	2.31	2.20333	95.6667	93
G10090_22958	71923	Borcs6	5.3	2.22	0.92	5.9	1.27	0	222	91	39	258	56	0	2.81333	2.39	117.333	104.667
G10090_9708	66439	Borcs7	27.97	34.74	17.57	25.16	20.2	24.63	1427	1737	911	1340	1082	1291	26.76	23.33	1358.33	1237.67
G10090_14963	72368	Borcs8	1.45	24.95	10.65	22.42	19.27	14.01	65	618	498.78	613	563	337	12.35	18.5667	393.927	504.333
G10090_13374	12183	Bpgm	72.31	85.87	78.06	92.06	74.87	32.54	3042	3447	3233	3939	3161	1370	78.7467	66.49	3240.67	2823.33
G10090_8110	68021	Bphl	128.6	152.74	102.6	109.95	92.93	98.11	3503	4080	2835	3132	2653	2745	127.98	100.33	3472.67	2843.33
G10090_19519	67135	Bpifa5	6.51	0	0	1.88	0	0	159	0	0	48	0	0	2.17	0.626667	53	16
G10090_26737	228801	Bpifb1	0.05	0	0	0	0	0	2	0	0	0	0	0	0.0166667	0	0.666667	0
G10090_13447	228802	Bpifb5	0	0.05	0	1.06	0	0	0	2	0	42	0	0	0.0166667	0.353333	0.666667	14
G10090_23908	71425	Bpifb9a	0	0	0	0	0	0	0	1	0	0	0	0	0	0	0.333333	0
G10090_641	270757	Bpifc	0	0.02	0	0	0.01	0	0	1	0	0	1	0	0.00666667	0.00333333	0.333333	0.333333
G10090_11058	23827	Bpnt1	15.45	3.5	22.52	26.79	18.09	20.08	806.82	179.63	1291.02	1472.71	993.28	1081.85	13.8233	21.6533	759.157	1182.61
G10090_231	207165	Bptf	5.22	2.56	5.63	4.55	7.26	4.93	1446	656	1537	1266	2044	1371	4.47	5.58	1213	1560.33
G10090_7891	109880	Braf	36.62	25.49	22.84	29.2	31.39	33.63	8587	5811	5533	7279	7714	8095	28.3167	31.4067	6643.67	7696
G10090_13410	72399	Brap	9.89	7.54	8.39	12.4	7.25	11.35	856	648	712	1128	643	971	8.60667	10.3333	738.667	914
G10090_5613	231841	Brat1	1.88	0.46	3.1	2.57	4.87	0.83	149	36	250	213	406	68	1.81333	2.75667	145	229
G10090_10144	12189	Brca1	0	7.99	0.17	1.24	2.63	1.22	0	619	14	178	226	99	2.72	1.69667	211	167.667
G10090_2707	12190	Brca2	0.96	0.06	0.45	0.65	0.66	0.76	255	14	113	179	177	207	0.49	0.69	127.333	187.667
G10090_12207	210766	Brcc3	35.36	119.41	60.52	63.1	75.78	76.8	1864	3787	1932	2332	2652	3028	71.7633	71.8933	2527.67	2670.67
G10090_12230	223770	Brd1	41.28	55.39	31.88	24.52	29.38	42.28	4485	5898	3583	2798	3364	4774	42.85	32.06	4655.33	3645.33
G10090_2640	14312	Brd2	8.16	10.45	8.42	8.09	13.64	5.95	516	660	545	565	915	405	9.01	9.22667	573.667	628.333
G10090_548	67382	Brd3	40.63	28.67	35.47	49.47	48.34	43.62	4579	3121	4154	6000	5772	4960	34.9233	47.1433	3951.33	5577.33
G10090_68	57261	Brd4	24.06	13.94	26.44	33.58	25.79	23.63	2598	1476	2938	3745	2953	2656	21.48	27.6667	2337.33	3118
G10090_3314	26992	Brd7	23.49	15.88	34.21	23.7	31.84	31.19	1601	905	2284	1706	2055	2158	24.5267	28.91	1596.67	1973
G10090_9800	78656	Brd8	80.26	109.57	55.92	72.07	59.28	91.54	8721.08	11689.8	6192.09	8205.87	6777	10208.5	81.9167	74.2967	8867.66	8397.14
G10090_2780	105246	Brd9	37.13	33.53	33.97	45.57	40.6	32.85	2200	1916	2066	2812	2683	2113	34.8767	39.6733	2060.67	2536
G10090_6642	114642	Brdt	0.97	6.32	0.58	2.87	0.88	2.09	111.81	705.14	67.68	341.11	108.23	246.96	2.62333	1.94667	294.877	232.1
G10090_1201	72308	Brf1	7.77	7.59	13.3	7.07	10.1	13.77	448	328	724	567	663	755	9.55333	10.3133	500	661.667
G10090_21364	66653	Brf2	2.48	2.03	3.62	1.06	4.21	3.17	98	64	119	46	161	122	2.71	2.81333	93.6667	109.667
G10090_19918	55950	Bri3	7.29	6.97	4.82	6.4	8.63	5.56	145	127	92	130	177	106	6.36	6.86333	121.333	137.667
G10090_1978	76809	Bri3bp	0.36	0.99	2.1	4.14	1.24	1.4	60.96	163.66	359.06	727.79	219.73	241.78	1.15	2.26	194.56	396.433
G10090_1452	319259	Bricd5	0	5.15	5.69	3.64	3.02	0.93	0	93.97	128.62	84.49	69.43	21.34	3.61333	2.53	74.1967	58.42
G10090_5728	56710	Brinp1	0.4	0.88	3.1	4.44	3.7	3.32	32	69	251	370	310	272	1.46	3.82	117.333	317.333
G10090_13755	240843	Brinp2	0.25	0.07	0.79	0.68	1.29	0.27	24	6	75	66	126	26	0.37	0.746667	35	72.6667
G10090_10365	215378	Brinp3	20.42	19.72	19.77	18.16	15.53	30.37	1374	1351	1347	1286	1124	2119	19.97	21.3533	1357.33	1509.67
G10090_10806	237911	Brip1	0.26	0.22	0.24	0.69	0.18	0.96	42.67	36.81	41.33	121.08	32.43	162.99	0.24	0.61	40.27	105.5
G10090_33006	67832	Brix1	57.5	75.87	40.96	32.38	32.83	49.32	3604	4661	2609	2119	2162	3177	58.11	38.1767	3624.67	2486
G10090_16532	101314	Brk1	39.72	13.53	26.13	29.7	40	33.68	980	327	654	764	1032	852	26.46	34.46	653.667	882.667
G10090_6483	107392	Brms1	15.32	8.26	8.5	17.72	16.13	19.81	455	230	264	550	507	607	10.6933	17.8867	316.333	554.667
G10090_13034	52592	Brms1l	32.4	14.57	22.44	20.95	26.74	11.43	1959	862	1377	1319	1691	711	23.1367	19.7067	1399.33	1240.33
G10090_1875	71678	Brox	5.04	10.97	19.02	13.25	13.79	11.46	398	850	1558	1110	1167	959	11.6767	12.8333	935.333	1078.67
G10090_6256	78783	Brpf1	3	0.64	0.97	3.33	1.59	1.05	329	69	110	383	183	121	1.53667	1.99	169.333	229
G10090_3165	268936	Brpf3	0.03	1.07	0.25	1.11	0.5	0.71	4	101	25	112	51	71	0.45	0.773333	43.3333	78
G10090_22389	381979	Brsk1	0	0.78	0	0	0.17	0.05	0	24	0	0	8	3	0.26	0.0733333	8	3.66667
G10090_16390	75770	Brsk2	0.29	0	2.91	0.28	2.07	1.8	28	0	286	28	215	179	1.06667	1.38333	104.667	140.667
G10090_1342	93871	Brwd1	5.63	15.32	10.52	22.85	16.8	8.48	1124	1336	1313	2407	1973	1336	10.49	16.0433	1257.67	1905.33
G10090_21532	382236	Brwd3	0.01	0.06	0.33	1.23	0.52	0.65	1	17	73	329	150	168	0.133333	0.8	30.3333	215.667
G10090_17746	14705	Bscl2	15.62	24.39	28.91	27.73	27.9	13.08	521	874	1120.96	1143.9	1226.31	573.91	22.9733	22.9033	838.653	981.373
G10090_3266	100383	Bsdc1	4.96	0.02	7.02	8.66	6.76	6.69	319	1	456	573	450	437	4	7.37	258.667	486.667
G10090_18401	12215	Bsg	835.28	1226.91	1464.87	1491.1	2308.55	961.74	27008	38743	48006	50253	77997	31810	1175.69	1587.13	37919	53353.3
G10090_28052	12217	Bsn	0.16	0.93	0.48	0.74	0.28	0.59	62	354	188	297	115	233	0.523333	0.536667	201.333	215
G10090_20557	192120	Bspry	0	0	0	1.21	0.41	0	0	0	0	51	12	0	0	0.54	0	21
G10090_10160	12182	Bst1	0	0	0	0	0.14	0	0	0	0	0	7	0	0	0.0466667	0	2.33333
G10090_618	69550	Bst2	30.31	59.69	19.41	25.94	38.9	14.72	507	977	329	452	678	252	36.47	26.52	604.333	460.667
G10090_3437	107182	Btaf1	3.16	0.05	5.2	7.61	9.82	5.8	460.07	7.79	835	1295	1528	873.32	2.80333	7.74333	434.287	1232.11
G10090_1678	83962	Btbd1	25.67	35.94	15.24	12.51	19.81	20.76	1853	2508	1111	941	1486	1528	25.6167	17.6933	1824	1318.33
G10090_12497	68815	Btbd10	24.31	26.93	22.03	19.82	22.53	16.48	1472	1450	1290	1161	1355	968	24.4233	19.61	1404	1161.33
G10090_11829	74007	Btbd11	0.06	0.02	1.05	0.83	0.02	0	6	2	100	81	2	0	0.376667	0.283333	36	27.6667
G10090_25960	330660	Btbd16	0.29	0.14	0.17	0.13	0.11	0.14	23.85	11.32	14.08	11.2	9.12	12.12	0.2	0.126667	16.4167	10.8133
G10090_3600	72014	Btbd17	13.9	2.29	11.85	19.94	17.31	8.98	698	87	501.31	909.36	771	396.98	9.34667	15.41	428.77	692.447
G10090_28963	100270744	Btbd18	0	0.01	0	0	0	0	0	1	0	0	0	0	0.00333333	0	0.333333	0
G10090_5183	208198	Btbd2	2.69	1.14	0.15	2.44	5.59	1.07	194	82	11	194	424	80	1.32667	3.03333	95.6667	232.667
G10090_11998	228662	Btbd3	5.48	15.34	8.52	10.3	8.32	16.72	552	1517	886	1084	903	1736	9.78	11.78	985	1241
G10090_12265	100040606	Btbd35f12	0	0	0	0.04	0	0	0	0	0	2	0	0	0	0.0133333	0	0.666667
G10090_32313	100040732	Btbd35f14	0	0.03	0	0	0	0	0	1	0	0	0	0	0.01	0	0.333333	0
G10090_29521	434725	Btbd35f7	0	0	0	0	0.68	0	0	0	0	0	32.66	0	0	0.226667	0	10.8867
G10090_14283	100862389	Btbd35f8	0	0	0	0	0.28	0	0	0	0	0	15.34	0	0	0.0933333	0	5.11333
G10090_15357	399566	Btbd6	5.55	0.04	1.74	4.98	5.52	1.41	258	2	82	265	291	67	2.44333	3.97	114	207.667
G10090_5729	238386	Btbd7	2.61	6.86	6.8	4.39	4.52	3.99	414	991	1102	764	792	666	5.42333	4.3	835.667	740.667
G10090_21302	100503185	Btbd8	0.23	0.04	0.27	0.04	0	0	6	1	7	1	0	0	0.18	0.0133333	4.66667	0.333333
G10090_17070	224671	Btbd9	8.73	4.83	9.47	10.94	8.95	7.36	1304	807	1170	1811	1246	898.6	7.67667	9.08333	1093.67	1318.53
G10090_28829	26363	Btd	11.19	10.72	19.86	22.27	24.39	20.78	507	420	870	1039	1160	949	13.9233	22.48	599	1049.33
G10090_1966	218490	Btf3	64.43	68.51	50.87	60.32	66.63	58.81	1266	1337	1016	1241	1368	1187	61.27	61.92	1206.33	1265.33
G10090_8640	70533	Btf3l4	79.33	34.18	57.75	67.48	69.04	58.41	5140	2173	3926	4588	4841	3960	57.0867	64.9767	3746.33	4463
G10090_21258	12226	Btg1	76.43	139.41	69.06	37.27	42.26	76.88	9181	16418	8434	4675	5341	9499	94.9667	52.1367	11344.3	6505
G10090_30478	12227	Btg2	89.02	24.35	66.06	98.83	119.73	63.73	6511	1746	4910	7547	9204	4792	59.81	94.0967	4389	7181
G10090_29130	12228	Btg3	11.17	6.68	14.71	1.66	4.25	4.05	315	186	419	50	125	123	10.8533	3.32	306.667	99.3333
G10090_180	56057	Btg4	0	0.82	0.02	0	0	1.12	0	33	1	0	0	36	0.28	0.373333	11.3333	12
G10090_4799	12229	Btk	0	0	0	0.02	0	0	0	0	0	1	0	0	0	0.00666667	0	0.333333
G10090_3516	208154	Btla	0	0	0	0.01	0.71	0	0	0	0	1	57	0	0	0.24	0	19.3333
G10090_20132	192194	Btnl10	0.01	0	0	0.01	0	0.02	1	0	0	1	0	2	0.00333333	0.01	0.333333	1
G10090_12647	237754	Btnl9	0	0.02	0	0	0	0	0	1	0	0	0	0	0.00666667	0	0.333333	0
G10090_4794	12234	Btrc	11.16	4.93	9.84	14.54	9.22	11.03	1320	527	1128	1724	1357	1247	8.64333	11.5967	991.667	1442.67
G10090_20518	12235	Bub1	0.12	3.55	0.94	1.68	0.51	0.01	12	358	99	182	56	1	1.53667	0.733333	156.333	79.6667
G10090_14013	12236	Bub1b	4.2	0	4.01	4.91	1.94	2.73	367	0	356	448	179	245	2.73667	3.19333	241	290.667
G10090_15115	12237	Bub3	61.64	78.33	93.97	88.65	87.13	82.84	2984	3719	4624	4481	4433	4122	77.98	86.2067	3775.67	4345.33
G10090_1852	215051	Bud13	0.42	0	4.41	1.46	4.66	2.39	22	0	232	79	254.11	127	1.61	2.83667	84.6667	153.37
G10090_16111	66138	Bud23	10.79	10.1	16.14	15.92	27.37	15.79	377	340.32	517.17	515.8	934.76	566.35	12.3433	19.6933	411.497	672.303
G10090_23136	231889	Bud31	16.7	86.81	88.7	87.34	87.05	84.88	313.48	1619.03	1691.46	1717.68	1712.06	1637.28	64.07	86.4233	1207.99	1689.01
G10090_25	23828	Bves	0	0	1.19	0	0.56	0	0	0	45	0	22	0	0.396667	0.186667	15	7.33333
G10090_26128	53414	Bysl	0	6.28	2.6	1.64	2.68	2.34	0	566.21	243	157.44	259.37	221	2.96	2.22	269.737	212.603
G10090_20912	66882	Bzw1	88.21	51.44	45.84	79.46	82.98	79.2	7099	3971	3604	6402	6717	6334	61.83	80.5467	4891.33	6484.33
G10090_1231	66912	Bzw2	12.43	22.05	28.77	17.19	20.18	26.67	592.38	1016.02	1436.06	975.39	1048.8	1275	21.0833	21.3467	1014.82	1099.73
G10090_15706	223665	C030006K11Rik	0	0	2.7	3	1.75	1.55	0	0	112	129	76	67	0.9	2.1	37.3333	90.6667
G10090_4100	620078	C130026I21Rik	0	0.47	0	0	0.03	0	0	20	0	0	1	0	0.156667	0.01	6.66667	0.333333
G10090_1479	319772	C130050O18Rik	0	2.87	0	0	0	0	0	252	0	0	0	0	0.956667	0	84	0
G10090_12487	243407	C130060K24Rik	0	0	0	0.51	0	0	0	0	0	37	0	0	0	0.17	0	12.3333
G10090_30776	226777	C130074G19Rik	0.83	7.16	6.76	8.52	11.51	6.22	56	474	464	601	817	432	4.91667	8.75	331.333	616.667
G10090_12942	229333	C130079G13Rik	0	0	0	0	0.5	0	0	0	0	0	35	0	0	0.166667	0	11.6667
G10090_6165	57316	C1d	149.21	174.46	112.96	83.8	81.87	87.48	5651	5751	3861	3246	3084	3170	145.543	84.3833	5087.67	3166.67
G10090_24151	94192	C1galt1	2.09	0.02	0.73	0.56	0.2	2.24	101	1	36	28	10	111	0.946667	1	46	49.6667
G10090_25983	59048	C1galt1c1	38.17	78.8	40.77	44.51	55.32	54.16	1325	2680	1437	1612	2013	1930	52.58	51.33	1814	1851.67
G10090_31441	12259	C1qa	0.08	0	5.22	11.89	5.58	0.8	2	0	129	302	142	20	1.76667	6.09	43.6667	154.667
G10090_2549	12260	C1qb	11.27	3.94	21.19	11.61	12.14	4.29	269	92	513	289	303	105	12.1333	9.34667	291.333	232.333
G10090_17712	12261	C1qbp	21.53	22.72	35.23	46.78	36.77	36.93	568	587	943	1287	1015	999	26.4933	40.16	699.333	1100.33
G10090_10347	12262	C1qc	0.42	17.26	4.79	22.44	10.71	5.6	10	400	115	554	265	136	7.49	12.9167	175	318.333
G10090_33083	23829	C1ql1	0.11	0	1.01	0.34	0.88	1	3	0	29	10	26	29	0.373333	0.74	10.6667	21.6667
G10090_20551	226359	C1ql2	0.02	0	1.33	1.74	1.57	1.94	1	0	63	85	77	93	0.45	1.75	21.3333	85
G10090_26120	227580	C1ql3	0	7.63	0.02	2.61	0.6	0.02	0	561.65	1.4	204.3	47.26	1.85	2.55	1.07667	187.683	84.47
G10090_17410	239659	C1ql4	0	0	0.02	0	0	0	0	0	2	0	0	0	0.00666667	0	0.666667	0
G10090_13077	56745	C1qtnf1	0	0.01	0.51	0.07	0.15	0.11	0	1	53	8	16	12	0.173333	0.11	18	12
G10090_24952	67389	C1qtnf12	8.58	0.44	2.51	3.78	4.75	2.26	259	13	77	119	150	70	3.84333	3.59667	116.333	113
G10090_32562	69183	C1qtnf2	4.15	2.6	1.4	3.24	1.6	4.5	114	70	39	93	46	127	2.71667	3.11333	74.3333	88.6667
G10090_11470	81799	C1qtnf3	19.05	8.84	21.52	13.45	3.73	3.75	1082	479	1210	775	232	213	16.47	6.97667	923.667	406.667
G10090_2869	67445	C1qtnf4	2.29	1.76	3.23	2.2	1.75	1.24	66	49	95	67	52	38	2.42667	1.73	70	52.3333
G10090_6736	235312	C1qtnf5	34.45	4.54	51.45	64.68	14.25	9.58	1077.53	131.4	1610.3	2082.39	449.61	299	30.1467	29.5033	939.743	943.667
G10090_1992	72709	C1qtnf6	0.02	0	0.6	0.64	0.64	3.35	1	0	34	36	35	179	0.206667	1.54333	11.6667	83.3333
G10090_17028	109323	C1qtnf7	0	0	0	4.03	2.37	4.47	0	0	0	146	91	158	0	3.62333	0	131.667
G10090_19759	239126	C1qtnf9	0	8.15	0	0	2.79	0.61	0	334	0	0	130	28	2.71667	1.13333	111.333	52.6667
G10090_12968	50909	C1ra	0	0	0	1.11	0.01	0	0	0	0	76	1	0	0	0.373333	0	25.6667
G10090_25550	232371	C1rl	0	0	0	1.09	0	0.01	0	0	0	81	0	1.01	0	0.366667	0	27.3367
G10090_8691	50908	C1s1	0	0.07	0.01	0.01	0.52	1.26	0	5	1	1	37	88	0.0266667	0.596667	2	42
G10090_11895	317677	C1s2	0	0.02	0	0	0	0	0	1	0	0	0	0	0.00666667	0	0.333333	0
G10090_29181	12263	C2	0	0	3.58	1.7	0	1.78	0	0	227	111	0	114	1.19333	1.16	75.6667	75
G10090_5538	207781	C2cd2	2.33	0.01	1.2	2.47	1.3	2.45	321	2	158	353	205.03	355.73	1.18	2.07333	160.333	304.587
G10090_29534	71764	C2cd2l	3.32	0.05	2.07	4.02	1.43	1.28	343	4	214	321	113	98	1.81333	2.24333	187	177.333
G10090_4158	277939	C2cd3	0.54	0.02	3.31	2.44	2.05	2.05	102	4	634	480	402	398	1.29	2.18	246.667	426.667
G10090_25100	244911	C2cd4a	0	0.03	0	0	0	0	0	1	0	0	0	0	0.01	0	0.333333	0
G10090_27519	75697	C2cd4b	0	0	0.2	0.09	0	0	0	0	6	3	0	0	0.0666667	0.03	2	1
G10090_3552	237397	C2cd4c	0	0	0.04	0	0	0	0	0	7	0	0	0	0.0133333	0	2.33333	0
G10090_6402	74741	C2cd5	10.67	11.43	13.34	10.17	11.42	9.89	1208.97	1257.36	1455	1405	1397	1155	11.8133	10.4933	1307.11	1319
G10090_19718	12266	C3	4.74	3.96	2.25	4.17	1.84	1.98	322	263	155	295	131	138	3.65	2.66333	246.667	188
G10090_6411	77644	C330007P06Rik	14.56	11.55	13.21	20.31	12.18	12.91	1156	899	1066	1641	1013	1054	13.1067	15.1333	1040.33	1236
G10090_668	77422	C330018D20Rik	37.26	45.82	30.33	22	29.92	29.05	1208	2095	1094	1023	1259	1290	37.8033	26.99	1465.67	1190.67
G10090_31760	546049	C330021F23Rik	0.03	0	0	0.16	0.02	0.02	0.98	0	0	6.19	0.72	0.96	0.01	0.0666667	0.326667	2.62333
G10090_15255	12267	C3ar1	1.58	0	0	2.31	1.74	0.3	162	0	0	248	188	32	0.526667	1.45	54	156
G10090_27134	625018	C4a	0.22	0	0	0	0.14	0.35	28.06	0	0	0	19.05	46.39	0.0733333	0.163333	9.35333	21.8133
G10090_3319	12268	C4b	1.59	2.84	2.91	3.05	4.95	2.89	205.94	361	383	412	674.95	384.61	2.44667	3.63	316.647	490.52
G10090_15628	12269	C4bp	0.02	0	0	0	0	0	1	0	0	0	0	0	0.00666667	0	0.333333	0
G10090_2550	320827	C530008M17Rik	1.64	2	1.99	1.16	1.53	1.4	268	320	328	198	263	235	1.87667	1.36333	305.333	232
G10090_12601	12273	C5ar1	3.56	0	0.71	1.74	0.46	0.87	208	0	42	106	28	52	1.42333	1.02333	83.3333	62
G10090_5544	319430	C5ar2	1.41	1.75	1.46	0.39	1.26	2.29	115.39	139.94	122.11	34.01	108.02	191.85	1.54	1.31333	125.813	111.293
G10090_10286	12274	C6	0	0	0	0.09	0.01	0	0	0	0	6	1	0	0	0.0333333	0	2.33333
G10090_7342	97130	C77080	0	0	0.63	0	0	0	0	0	76	0	0	0	0.21	0	25.3333	0
G10090_1914	232196	C87436	24.06	2.05	18.59	13.71	19.31	18.19	1670	148	1249	928	1314	1265	14.9	17.07	1022.33	1169
G10090_9363	69379	C8g	0	0	0	0	1.98	2.83	0	0	0	0	47	68	0	1.60333	0	38.3333
G10090_11364	73205	C9orf72	18.5	14.29	11.06	12.99	14.56	21.25	1405	1065	854	1030	1162	1659	14.6167	16.2667	1108	1283.67
G10090_15140	67770	Caap1	6.89	7.51	5.86	9.23	3.35	14.14	408	398	324	522	190	825	6.75333	8.90667	376.667	512.333
G10090_18954	12283	Cab39	9.25	17.81	10.26	11.13	17.23	16.48	788	1488	890	993	1545	1443	12.44	14.9467	1055.33	1327
G10090_5867	69008	Cab39l	35.95	11.23	26.5	24.63	22.17	12.88	2531	764	1897	1812	1636	920	24.56	19.8933	1730.67	1456
G10090_21600	73287	Cabcoco1	43.25	46.47	26.51	42.4	20.08	35.77	1224	1285	785	1247	592	1035	38.7433	32.75	1098	958
G10090_5765	104248	Cabin1	1.64	1.07	4.25	3.84	2.6	1.13	167	106	463	465	280	118	2.32	2.52333	245.333	287.667
G10090_21782	63955	Cables1	16.42	4.41	11.95	14.03	15.67	15.35	1293	335	951	1140	1303	1227	10.9267	15.0167	859.667	1223.33
G10090_10452	252966	Cables2	2.73	11.6	2.06	3.21	4.98	4.35	185	770	144	227	360	303	5.46333	4.18	366.333	296.667
G10090_29535	29867	Cabp1	0	0	2.64	1.71	1.73	0.04	0	0	60	40	47	1	0.88	1.16	20	29.3333
G10090_20927	29866	Cabp2	0	0	0	5.87	0	7.76	0	0	0	137	0	178	0	4.54333	0	105
G10090_14581	73660	Cabp4	0	3.13	0.39	0	0.06	0.38	0	101	13	0	2	13	1.17333	0.146667	38	5
G10090_13690	29865	Cabp5	0	0	1.09	0	0	0	0	0	45	0	0	0	0.363333	0	15	0
G10090_22854	70977	Cabs1	0	0.06	0	0	0	0	0	2	0	0	0	0	0.02	0	0.666667	0
G10090_15984	71132	Cabyr	0.03	0	0.76	0.88	0.7	0.68	1	0	58	66	72	50	0.263333	0.753333	19.6667	62.6667
G10090_26848	381356	Cacfd1	10.99	0.6	18.65	19.25	17.68	17.07	391	27	712	761	718	668	10.08	18	376.667	715.667
G10090_13911	320508	Cachd1	6.93	2.06	4.49	10.27	4.59	2.88	825	240	543	1277	575	353	4.49333	5.91333	536	735
G10090_5144	12286	Cacna1a	0.2	0.03	0.18	0.16	0.07	0.26	39	6	35	31	13	53	0.136667	0.163333	26.6667	32.3333
G10090_5655	12287	Cacna1b	1.42	0.54	0.4	1.84	0.02	0	231	86	66	312	4	0	0.786667	0.62	127.667	105.333
G10090_4306	12288	Cacna1c	0.06	0.89	0.38	0.6	0.5	0.17	11	281	128	206	132	60	0.443333	0.423333	140	132.667
G10090_5736	12289	Cacna1d	1.11	0.01	1	2.16	0.83	0.63	242	3	221	488	188	142.03	0.706667	1.20667	155.333	272.677
G10090_2439	12290	Cacna1e	0.87	0.24	1.52	1.32	0.95	0.66	332.68	90.03	570.35	508.44	368.73	252.94	0.876667	0.976667	331.02	376.703
G10090_841	12291	Cacna1g	0	0.01	0.01	0.45	0.12	0.03	0	1	1	83	24	5	0.00666667	0.2	0.666667	37.3333
G10090_3972	58226	Cacna1h	0	0	0.73	1.27	0.05	0.27	0	0	146	263	11.07	54	0.243333	0.53	48.6667	109.357
G10090_9833	12292	Cacna1s	4.91	2.58	3.19	1.51	0.98	1.37	463	239	306	149	97	133	3.56	1.28667	336	126.333
G10090_6973	12293	Cacna2d1	6.98	9.75	4.63	5.21	2.98	8.57	954	1050	643	771	433	1218	7.12	5.58667	882.333	807.333
G10090_7628	56808	Cacna2d2	0.2	0.68	0.42	0.3	0.25	0.21	26	88	57	41	35	29	0.433333	0.253333	57	35
G10090_758	12294	Cacna2d3	1.61	1.05	1.39	2.48	1.43	0.59	141	91	124	228	132	48	1.35	1.5	118.667	136
G10090_28414	319734	Cacna2d4	0	0	0.01	0.56	0.02	0.5	0	0	1	81	3	72	0.00333333	0.36	0.333333	52
G10090_906	12295	Cacnb1	5.47	0.03	0.55	5.58	2.3	2.89	259	2	42	297	175	167	2.01667	3.59	101	213
G10090_1240	12296	Cacnb2	1.1	0	0.98	0.03	0.23	1.12	119	0	108	3	26	125	0.693333	0.46	75.6667	51.3333
G10090_6869	12297	Cacnb3	4.05	0.02	0.25	2.25	1.2	0.54	226	1	14	144	70	31	1.44	1.33	80.3333	81.6667
G10090_10759	12298	Cacnb4	14.54	14.07	10	6.78	5.49	4.57	2051	1926	1505	1060	851	826	12.87	5.61333	1827.33	912.333
G10090_29901	12300	Cacng2	0	1.21	0	0.25	0.45	0.6	0	81	0	21	32	42	0.403333	0.433333	27	31.6667
G10090_31556	54376	Cacng3	1.68	0.03	0	1.91	0.79	0	59	1	0	70	29	0	0.57	0.9	20	33
G10090_30606	54377	Cacng4	0	0	0.54	1.53	0.91	1.51	0	0	12	35	21	34	0.18	1.31667	4	30
G10090_15988	140723	Cacng5	0	0.01	0	2.03	0	0.28	0	1	0	187	0	25	0.00333333	0.77	0.333333	70.6667
G10090_11955	81904	Cacng7	1.82	0	0	0	0	0	58	0	0	0	0	0	0.606667	0	19.3333	0
G10090_29013	81905	Cacng8	1.23	1.83	1.41	3.5	3.68	2.07	41	60	48	122	129	71	1.49	3.08333	49.6667	107.333
G10090_24586	70312	Cactin	1.27	0.27	1.54	2.81	5.57	1.71	82	17	101	189	377	113	1.02667	3.36333	66.6667	226.333
G10090_12529	78832	Cacul1	10.38	8.64	6.63	4.47	2.43	7.29	1444	1165	938	646	356	1043	8.55	4.73	1182.33	681.667
G10090_28536	12301	Cacybp	120.31	173.46	89.24	83.92	99.74	93.16	5960	8421	4491	4339	5187	4741	127.67	92.2733	6290.67	4755.67
G10090_4879	69719	Cad	0.58	0	0.29	0.72	0.07	0.14	96	0	50	130	12	24	0.29	0.31	48.6667	55.3333
G10090_20171	54725	Cadm1	191.35	126.66	183.4	210.02	240.12	226.49	20009	12990	19614	22978	26472	24378	167.137	225.543	17537.7	24609.3
G10090_14446	239857	Cadm2	14.73	18.36	17.41	14.54	12.55	15.1	3412	4160	4100	3518	3069	3588	16.8333	14.0633	3890.67	3391.67
G10090_6273	94332	Cadm3	0	0.03	0.8	0.3	0.32	0.59	0	2	71	19	27	60	0.276667	0.403333	24.3333	35.3333
G10090_14389	260299	Cadm4	1.76	1.52	3.61	2.03	1.6	1.75	89	75	185	107	85	91	2.29667	1.79333	116.333	94.3333
G10090_6511	27062	Cadps	4.46	17.14	3.28	1.98	2.63	4.99	549	2066	407	258	344	618	8.29333	3.2	1007.33	406.667
G10090_946	320405	Cadps2	7.46	8	2.22	4.54	2.57	1.73	771	627	98	338	264	177	5.89333	2.94667	498.667	259.667
G10090_2414	71213	Cage1	0	0	0.04	0.38	0	0.03	0	0	2	27	0	2	0.0133333	0.136667	0.666667	9.66667
G10090_28964	12307	Calb1	35.95	25.67	11.67	10.19	6.8	4.17	2440	1708	805	722	485	291	24.43	7.05333	1651	499.333
G10090_33333	12308	Calb2	6.3	9.1	11.69	24.03	16.99	13.85	207	293	390	824	585	467	9.03	18.29	296.667	625.333
G10090_1448	12310	Calca	0	0	0	1.9	0	0	0	0	0	44	0	0	0	0.633333	0	14.6667
G10090_19294	116903	Calcb	0.05	0	0	0	0	0	1	0	0	0	0	0	0.0166667	0	0.333333	0
G10090_34004	67488	Calcoco1	9.2	6.21	4.05	14.68	15.08	7.03	615	407	275	1024	1059	483	6.48667	12.2633	432.333	855.333
G10090_10662	76815	Calcoco2	5.16	0.3	1.21	0.46	0.04	0.07	226	13	53.98	21	2	3	2.22333	0.19	97.66	8.66667
G10090_3402	54598	Calcrl	1.89	9.46	6.34	4.38	4.86	4.01	215	1052	733	519	580	468	5.89667	4.41667	666.667	522.333
G10090_11289	109624	Cald1	66.52	61.88	52.76	61.61	55.08	47.54	6393	5939	5225	6235	5628	4758	60.3867	54.7433	5852.33	5540.33
G10090_16621	72691	Calhm2	2.82	0.19	0.94	0.42	1.37	0.02	135	9	46	21	69	1	1.31667	0.603333	63.3333	30.3333
G10090_19992	103511	Calhm5	0	0	5.55	3.9	0	8.98	0	0	234	169	0	383	1.85	4.29333	78	184
G10090_32175	215900	Calhm6	0	0	0	0	0.39	0.04	0	0	0	0	10	1	0	0.143333	0	3.66667
G10090_10231	12313	Calm1	1123.94	1398.81	947.09	903.83	937.83	1024.9	110756	135130	94872	93006	97203	103866	1156.61	955.52	113586	98025
G10090_23572	12314	Calm2	3014.78	4089.42	2073.92	2334.72	2007.93	2172.62	81909	108404	57053	66271	57271	60686	3059.37	2171.76	82455.3	61409.3
G10090_15271	12315	Calm3	71.42	68.29	57.57	55.22	44.84	61.81	3700	3467	3030	2986	2439	3290	65.76	53.9567	3399	2905
G10090_5158	75600	Calml4	107.92	136.97	70.84	53.82	61.23	70.2	1905	2378	1272	1007	1115	1304	105.243	61.75	1851.67	1142
G10090_600	140904	Caln1	0.34	12.66	1.31	3.8	1.72	1.41	18	679	79	222	96	77	4.77	2.31	258.667	131.667
G10090_16568	12317	Calr	104.42	69.97	60.25	77.53	89.92	57.97	4735	3109	2775	3669	4279	2700	78.2133	75.14	3539.67	3549.33
G10090_23773	73316	Calr3	24.06	60.96	10.45	14.82	12.56	10.48	930	2310	395	582	501	401	31.8233	12.62	1211.67	494.667
G10090_19568	108802	Calr4	3.05	0.05	1.97	0.98	1.4	3.53	137	2	101	52	71	181	1.69	1.97	80	101.333
G10090_16149	12321	Calu	50.83	74.77	53.66	83.09	67.21	56.03	3814	5484	4142	6652	5406	4350	59.7533	68.7767	4480	5469.33
G10090_1300	68566	Caly	16.6	1.35	4.59	13.35	8.28	1.52	384	29	122	354	235	41	7.51333	7.71667	178.333	210
G10090_25876	52163	Camk1	39.89	4.93	53.8	82.68	75.63	45.24	1314	159	1799	2841	2610	1529	32.8733	67.85	1090.67	2326.67
G10090_14053	227541	Camk1d	4.92	2.28	1.81	3.77	5.11	2.53	804	360	308	642	887	427	3.00333	3.80333	490.667	652
G10090_8613	215303	Camk1g	0	9.54	0	0	1.6	0	0	540	0	0	97	0	3.18	0.533333	180	32.3333
G10090_13764	12322	Camk2a	6.66	0.01	0	2.28	0.31	0	438	1	0	169	39	0	2.22333	0.863333	146.333	69.3333
G10090_9333	12323	Camk2b	2.54	4.48	2.61	7.07	1.71	0.77	239	413	251	694	169	74	3.21	3.18333	301	312.333
G10090_1082	108058	Camk2d	5.49	4.8	14.57	13.29	8.77	10.4	521	626	1716	1401	974	1249	8.28667	10.82	954.333	1208
G10090_12774	12325	Camk2g	41.49	20.68	61.85	78.31	71.13	37.88	3399	1786	5421	6940	6360	3279	41.34	62.44	3535.33	5526.33
G10090_21058	66259	Camk2n1	17.66	22.53	30.09	22.26	24.15	31.36	1520	1901	2632	2000	2185	2775	23.4267	25.9233	2017.67	2320
G10090_26735	73047	Camk2n2	2.84	0.52	0.4	0	0	0.07	83	15	12	0	0	2	1.25333	0.0233333	36.6667	0.666667
G10090_15927	12326	Camk4	1.18	0.23	1.04	3.27	1.18	0.61	348.89	65.39	312.63	1003.66	364.51	186.13	0.816667	1.68667	242.303	518.1
[truncated: 14,649 more rows]
