# Supplementary material for: Disease-relevant upregulation of P2Y1 receptor in astrocytes enhances neuronal excitability via IGFBP2
Source: Nat Commun. 2024 Aug 8;15:6525. doi: 10.1038/s41467-024-50190-7 (PMC11310333; doi:10.1038/s41467-024-50190-7)
Supplement: Supplementary file 9 — Source Data [file 41467_2024_50190_MOESM9_ESM.xlsx]

## Sheet: Fig1A
Control	AstroP2Y1OE
11	29
9	17.5
5	18.5
14	32.5
4.5	11.5

## Sheet: Fig1B
Control	AstroP2Y1OE
700	700
800	700
800	600
900	600
800	600
800	700
700	700
700	500
	500
	700
	700
	600

## Sheet: Fig1E,F
AUC Ctrl												AUC AstroP2Y1OE												Peak Ctrl												AUC AstroP2Y1OE
#stimuli	3	3	10	10	30	30	100	100	300	300		#stimuli	3	3	10	10	30	30	100	100	300	300		#stimuli	3	3	10	10	30	30	100	100	300	300		#stimuli	3	3	10	10	30	30	100	100	300	300
neuron/astrocyte	neuron	astrocyte	neuron	astrocyte	neuron	astrocyte	neuron	astrocyte	neuron	astrocyte		neuron/astrocyte	neuron	astrocyte	neuron	astrocyte	neuron	astrocyte	neuron	astrocyte	neuron	astrocyte		neuron/astrocyte	neuron	astrocyte	neuron	astrocyte	neuron	astrocyte	neuron	astrocyte	neuron	astrocyte		neuron/astrocyte	neuron	astrocyte	neuron	astrocyte	neuron	astrocyte	neuron	astrocyte	neuron	astrocyte
	0.10781	1.01314	0.18098	1.18861	0.33224	2.04465	1.12243	2.39436	3.80767	2.10531			0.15477	1.57809	0.13616	3.73885	0.35561	9.12008	0.82365	13.5157	2.59479	18.2512			0.10781	0.16807	0.18098	0.17489	0.33224	0.29335	1.12243	0.66421	3.80767	0.32439			0.15477	0.32498	0.13616	1.05657	0.35561	3.34009	0.82365	3.70506	2.59479	3.97382
	0.12505	0.71848	0.10712	0.68767	0.3956	0.66781	0.88197	1.01429	4.12001	1.78498			0.11389	2.1972	0.1332	6.70152	0.33936	13.1433	0.77651	16.8893	2.62173	18.0331			0.12505	0.08966	0.10712	0.08678	0.3956	0.12101	0.88197	0.12404	4.12001	0.17529			0.11389	0.36807	0.1332	2.09397	0.33936	4.45264	0.77651	3.89911	2.62173	3.43531
	0.12651	0.62447	0.18581	1.12322	0.30628	1.17941	0.85679	1.0598	2.70006	3.5387			0.10894	1.54678	0.10929	5.29202	0.38423	9.02981	0.70442	15.5435	2.44712	19.3006			0.12651	0.10031	0.18581	0.16076	0.30628	0.29748	0.85679	0.24755	2.70006	0.34873			0.10894	0.37805	0.10929	1.22155	0.38423	2.76419	0.70442	3.24507	2.44712	3.26188
	0.16568	0.62184	0.19625	0.30426	0.34902	0.42345	0.78642	1.00244	2.64007	0.69053			0.09842	2.50858	0.16331	7.61065	0.3344	14.707	1.02033	23.0373	3.73524	25.3037			0.16568	0.11001	0.19625	0.07551	0.34902	0.06984	0.78642	0.12257	2.64007	0.15752			0.09842	0.75214	0.16331	2.36617	0.3344	4.47532	1.02033	4.54257	3.73524	4.36527
	0.02755	1.9881	0.15842	0.78151	0.42848	1.12649	0.80059	2.20643	3.24165	1.90651			0.16065	6.75604	0.19975	14.7124	0.33125	16.1434	0.67442	22.2379	2.37544	37.1692			0.02755	0.30328	0.15842	0.13407	0.42848	0.13068	0.80059	0.32536	3.24165	0.21325			0.16065	0.96297	0.19975	3.07946	0.33125	3.64788	0.67442	4.1405	2.37544	4.74315
	0.08244	1.3914	0.20736	0.9545	0.37871	3.11705	1.03977	1.05829	3.17163	1.90484			0.0941	14.5407	0.21155	14.692	0.39022	19.3641	0.70196	25.9354	2.51135	37.8761			0.08244	0.18087	0.20736	0.17374	0.37871	0.32977	1.03977	0.16301	3.17163	0.2677			0.0941	2.23351	0.21155	3.37395	0.39022	4.45959	0.70196	4.87215	2.51135	5.74591
	0.04725	2.56749	0.15294	1.32802	0.34252	0.94988	0.85203	1.72636	2.87065	2.33496			0.12408	12.1184	0.10523	16.4977	0.21714	26.9986	0.51487	41.4981	1.64928	53.3972			0.04725	0.30151	0.15294	0.21856	0.34252	0.21363	0.85203	0.31841	2.87065	0.53778			0.12408	2.63438	0.10523	4.5005	0.21714	5.80737	0.51487	6.84948	1.64928	7.01179
	0.04451	1.59581	0.17319	2.57634	0.34587	2.32337	1.05468	0.82842	3.01975	1.27572			0.12166	17.4657	0.1618	18.9858	0.31199	27.1841	0.75773	41.788	2.35058	53.5221			0.04451	0.19358	0.17319	0.53537	0.34587	0.23726	1.05468	0.13623	3.01975	0.14777			0.12166	5.95297	0.1618	5.97193	0.31199	6.57499	0.75773	6.59843	2.35058	6.70538
	0.07904	0.65905	0.15913	5.80687	0.2225	1.04298	0.66467	2.17319	1.35037	1.05443			0.17801	3.76402	0.3599	4.34372	0.64639	6.61478	1.08996	9.41812	3.20871	14.8442			0.07904	0.10801	0.15913	0.48198	0.2225	0.13125	0.66467	0.28641	1.35037	0.1565			0.17801	1.06439	0.3599	1.10338	0.64639	1.95843	1.08996	2.47204	3.20871	2.59122
	0.10324	0.85152	0.20156	7.49037	0.24261	1.45785	0.41077	3.52119	1.18176	1.63819			0.14544	3.02129	0.33073	2.03998	0.64583	4.87694	1.12312	7.82709	2.97022	11.3979			0.10324	0.14249	0.20156	0.73385	0.24261	0.3713	0.41077	0.50528	1.18176	0.33668			0.14544	0.59945	0.33073	0.46467	0.64583	1.25592	1.12312	2.02085	2.97022	2.09115
	0.10603	0.76383	0.24579	4.6975	0.29818	0.74444	0.53199	1.36905	1.49073	0.72807			0.16382	1.60977	0.232	3.71568	0.48889	3.79517	0.84799	6.09476	2.50398	8.16528			0.10603	0.18604	0.24579	0.39449	0.29818	0.12932	0.53199	0.17447	1.49073	0.12989			0.16382	0.20251	0.232	0.82658	0.48889	0.80209	0.84799	1.10325	2.50398	1.22076
	0.09128	0.56899	0.20487	5.60872	0.35911	1.28371	0.63687	0.8892	1.54238	1.54559			0.11393	2.11757	0.27466	2.52465	0.48698	2.6003	0.88129	3.92899	2.83973	5.79346			0.09128	0.13074	0.20487	0.49746	0.35911	0.18104	0.63687	0.14236	1.54238	0.21043			0.11393	0.32091	0.27466	0.37393	0.48698	0.57533	0.88129	0.67958	2.83973	0.81369
	0.151	1.39565	0.15909	0.49453	0.28413	1.1632	0.96848	1.43609	2.04743	2.24171			0.06709	11.7431	0.13655	18.2008	0.39113	43.8809	0.94357	62.6093	2.70862	96.4149			0.151	0.23043	0.15909	0.07124	0.28413	0.20247	0.96848	0.31571	2.04743	0.38502			0.06709	2.77186	0.13655	3.65426	0.39113	10.9058	0.94357	10.2175	2.70862	13.7063
	0.06688	0.87398	0.15798	0.48445	0.2428	0.60453	0.7056	0.88509	1.85233	1.6881			0.06584	9.15582	0.1572	11.1242	0.41143	26.0343	0.94151	28.2109	2.78448	30.4954			0.06688	0.18167	0.15798	0.11713	0.2428	0.1251	0.7056	0.11438	1.85233	0.25025			0.06584	1.94215	0.1572	1.95749	0.41143	5.8051	0.94151	5.33426	2.78448	4.98255
	0.09652	2.04864	0.16923	3.38733	0.19216	1.66266	0.66826	0.7143	1.39143	1.72573			0.03707	15.047	0.04895	21.513	0.22192	44.1609	0.61855	79.0078	1.82716	88.8434			0.09652	0.24387	0.16923	0.44158	0.19216	0.39282	0.66826	0.09713	1.39143	0.28831			0.03707	3.90433	0.04895	5.36528	0.22192	9.24696	0.61855	12.576	1.82716	10.5781
	0.12616	1.71016	0.13963	1.07958	0.22189	1.17138	0.66948	0.82886	1.61378	0.80072			0.04603	33.8939	0.12247	32.8317	0.21651	91.8263	0.7692	130.103	2.32255	151.792			0.12616	0.44426	0.13963	0.16362	0.22189	0.15332	0.66948	0.19629	1.61378	0.16364			0.04603	10.0219	0.12247	7.4755	0.21651	18.3219	0.7692	19.549	2.32255	18.687
	0.11592	2.93834	0.15809	1.29774	0.30354	6.14783	0.47324	3.19458	1.27563	1.93714			0.14802	11.3402	0.18727	4.78144	0.22983	14.2238	0.52651	21.0972	1.68203	22.7893			0.11592	0.45533	0.15809	0.22356	0.30354	0.62694	0.47324	0.46426	1.27563	0.50626			0.14802	1.6584	0.18727	1.2883	0.22983	3.56637	0.52651	4.14473	1.68203	3.52021
	0.05268	5.91624	0.12124	3.82366	0.35928	3.33815	0.65091	2.93869	1.65248	1.50267			0.17298	18.1946	0.19551	5.48399	0.25318	17.1707	0.48743	26.043	1.70267	33.5928			0.05268	0.98589	0.12124	0.393	0.35928	0.60746	0.65091	0.46844	1.65248	0.38354			0.17298	3.31275	0.19551	0.91113	0.25318	4.98734	0.48743	5.44426	1.70267	4.69265
	0.06626	0.62911	0.14819	0.74646	0.23349	1.09047	0.50425	1.33761	1.34702	0.87085			0.08028	8.03763	0.12006	20.0545	0.24645	26.0416	0.62816	41.8563	1.56741	48.7527			0.06626	0.09683	0.14819	0.11773	0.23349	0.1226	0.50425	0.14628	1.34702	0.15787			0.08028	3.06002	0.12006	5.63632	0.24645	6.68549	0.62816	7.07942	1.56741	6.24566
	0.06837	1.98475	0.20044	1.26077	0.2283	4.93607	0.64695	6.9844	1.92467	3.32018			0.10212	2.7875	0.13231	22.9789	0.23124	31.1133	0.52498	49.0999	1.74324	58.5056			0.06837	0.32562	0.20044	0.19834	0.2283	0.63538	0.64695	0.98862	1.92467	0.89518			0.10212	0.58361	0.13231	5.77915	0.23124	7.74897	0.52498	7.88667	1.74324	7.45216
	0.07003	1.70614	0.13331	0.45767	0.17045	1.18181	0.42643	0.58436	1.25435	1.66314			0.13883	5.34237	0.17073	5.34237	0.39898	9.51226	1.10996	15.6847	3.4632	19.6241			0.07003	0.28851	0.13331	0.09702	0.17045	0.29303	0.42643	0.09025	1.25435	0.73823			0.13883	0.6411	0.17073	0.6411	0.39898	2.28061	1.10996	2.91952	3.4632	2.75834
	0.06407	5.20013	0.16427	0.46214	0.30368	1.08346	0.54238	1.36465	1.25282	2.31373			0.12807	3.76589	0.16542	3.76589	0.42126	9.40039	1.0956	16.6989	3.5499	22.4224			0.06407	0.91447	0.16427	0.13177	0.30368	0.22408	0.54238	0.28158	1.25282	0.4541			0.12807	0.61881	0.16542	0.61881	0.42126	2.25533	1.0956	2.64096	3.5499	2.9714
	0.08469	1.11723	0.08291	0.44337	0.13201	0.59842	0.30538	6.86282	0.71568	1.9909			0.12799	6.89132	0.13465	6.89132	0.27973	9.64751	0.82337	16.0501	2.33329	24.534			0.08469	0.15666	0.08291	0.14348	0.13201	0.11233	0.30538	1.56197	0.71568	0.31491			0.12799	2.8596	0.13465	2.8596	0.27973	3.04076	0.82337	3.39308	2.33329	3.10916
	0.06905	1.07492	0.11576	0.72063	0.17517	0.9985	0.30369	3.54116	0.82608	4.84532			0.12635	3.49503	0.16806	3.49503	0.35159	6.40251	0.86268	9.59402	2.42725	13.5129			0.06905	0.23602	0.11576	0.17066	0.17517	0.25048	0.30369	0.59743	0.82608	0.98501			0.12635	0.90948	0.16806	0.90948	0.35159	1.82297	0.86268	1.92517	2.42725	1.90865
	0.10432	0.55837	0.17339	1.52742	0.21982	0.61765	0.3542	1.95379	1.21809	1.82341															0.10432	0.12002	0.17339	0.42483	0.21982	0.14587	0.3542	0.24267	1.21809	0.36101
	0.13993	0.75676	0.26687	0.97607	0.28969	1.70583	0.68047	2.18333	1.97763	2.28676															0.13993	0.20462	0.26687	0.23089	0.28969	0.28193	0.68047	0.37187	1.97763	0.39321
	0.09792	1.02787	0.12861	1.19296	0.24299	0.70841	0.27274	1.52271	0.76696	0.65003															0.09792	0.26085	0.12861	0.38363	0.24299	0.15985	0.27274	0.29122	0.76696	0.17983
	0.17647	0.84575	0.20898	1.49479	0.26388	1.036	0.65237	1.18026	1.79355	1.20606															0.17647	0.16967	0.20898	0.23652	0.26388	0.4325	0.65237	0.2982	1.79355	0.19747
	0.08504	1.18309	0.14159	2.07318	0.28849	1.79824	0.78624	1.61959	1.89045	2.07569															0.08504	0.25949	0.14159	0.29176	0.28849	0.37458	0.78624	0.18468	1.89045	0.41568
	0.11047	1.17723	0.14556	1.02001	0.31724	1.33913	0.77042	1.64821	2.02196	1.95593															0.11047	0.20377	0.14556	0.19452	0.31724	0.2003	0.77042	0.40939	2.02196	0.31436
	0.12088	2.98709	0.14484	1.32203	0.30122	2.2585	0.63538	2.08818	1.61653	2.5043															0.12088	0.7446	0.14484	0.34508	0.30122	0.32952	0.63538	0.24508	1.61653	0.28618
	0.14374	1.90992	0.14538	1.71167	0.28454	1.20419	0.55506	1.82191	1.56903	2.03723															0.14374	0.3318	0.14538	0.24533	0.28454	0.19738	0.55506	0.27062	1.56903	0.22776
	0.1237	1.48585	0.12222	1.36328	0.28749	3.16005	0.50576	4.62857	1.66723	1.8001															0.1237	0.19111	0.12222	0.28153	0.28749	0.61821	0.50576	0.67176	1.66723	0.30053
	0.13221	1.98745	0.15527	2.44031	0.44497	1.39289	0.64008	2.44035	2.0933	3.13968															0.13221	0.2824	0.15527	0.62989	0.44497	0.31168	0.64008	0.30644	2.0933	0.43654
	0.14488	2.78266	0.19462	1.61883	0.21983	0.80137	0.62346	1.08272	1.67485	3.87488															0.14488	0.87856	0.19462	0.38584	0.21983	0.19191	0.62346	0.18434	1.67485	0.56134
	0.05701	4.38733	0.12128	0.99785	0.27331	1.02377	0.5228	3.78627	2.13156	3.1903															0.05701	0.87295	0.12128	0.13009	0.27331	0.20374	0.5228	0.8013	2.13156	0.85201

## Sheet: Fig2A
Neurons		Astrocytes
pre	D-AP5+CNQX	pre	D-AP5+CNQX
0.3712	0.48609	4.72175	2.22972
0.53303	0.3422	5.74953	5.77224
0.35921	0.35213	5.9604	4.65161
0.28127	0.26238	2.20554	1.70943
0.25196	0.1966	6.80495	3.64505
0.23363	0.20517	4.16248	2.18272
0.27228	0.14366	2.44283	0.73768
0.36622	0.09906	3.73354	2.09216
0.22556	0.18841	0.84726	0.71555
0.27706	0.1989	1.76348	0.86336
0.37237	0.09936	3.51907	3.13022
0.41852	0.09993	8.73047	9.22922
0.33503	0.10781	3.12756	2.41079
0.44535	0.11618	4.00785	2.80376
0.92896	0.08854	3.37423	2.41391
1.06366	0.20905	3.10903	2.32509
0.9657	0.03783	4.80404	3.11344
0.84223	0.09514	2.74288	3.70862
1.34938	0.09097	5.01738	4.11478
0.88871	0.10756	3.36074	3.95918
0.32272	0.44211	3.84814	2.90758
0.4466	0.31716	1.96544	0.92787
0.33449	0.20911	2.73772	0.76731
0.36111	0.45066	2.15408	1.18666
0.27976	0.16877	3.04395	1.06657

## Sheet: Fig2B
Neurons		Astrocytes
pre	MPEP/LY351495	pre	MPEP/LY351495
0.40989	1.18941	3.25234	6.54994
0.57001	1.39034	3.27813	4.14183
0.31194	0.70369	3.57077	3.21077
0.2233	0.89362	2.68151	3.85531
0.53517	0.62936	1.94164	1.63029
0.5423	0.62044	3.13464	2.48111
0.35385	0.43835	2.17464	1.70133
0.34183	0.45128	2.89488	2.65217
1.2472	1.49482	3.9263	4.64579
1.07449	1.21738	3.1257	3.42479
0.92195	1.09031	5.57849	5.91374
1.07542	1.26643	2.91219	3.5699
0.57631	0.57417	3.79554	3.33811
0.39878	0.46023	3.43891	4.01871
0.41365	0.61076	3.29312	3.69506
0.49052	0.64854	4.38671	5.14665
0.79864	0.71303	14.0756	7.64827
0.9661	0.89886	11.4643	4.35564
0.67452	0.64673	13.2414	4.12375
0.50576	0.53152	13.9321	7.44253

## Sheet: Fig2C
Neurons		Astrocytes
pre	MRS2179	pre	MRS2179
0.7765	0.7905	2.58644	0.78409
0.86843	0.9133	2.85231	0.64166
0.54387	0.54497	5.29774	0.35961
0.52788	0.53996	4.6603	0.34275
0.42795	0.52719	5.89411	0.33085
0.52529	0.54837	9.29294	0.25452
0.56101	0.52932	3.28078	0.52938
0.4025	0.38031	1.97753	0.42465
0.54472	0.48632	2.70206	0.58992
0.35396	0.3757	2.21592	0.34987
0.51028	0.41473	4.59746	0.40112
0.80575	0.64672	4.14292	0.54432
0.52945	0.41363	2.15172	0.56476
0.65693	0.56267	4.0079	0.44821
0.32734	0.30626	5.42887	0.32205
0.27038	0.29973	2.01047	0.44591
0.28984	0.23971	4.26766	0.34893
0.28971	0.29358	4.01514	0.30692
0.27793	0.2384	1.99743	0.5719
0.27666	0.26305	3.49361	0.68948
0.22808	0.20608	0.93159	0.54271
0.29688	0.30581	1.59377	0.60137
0.38612	0.29961	3.44755	0.42844
0.45633	0.44841	7.90479	0.25278
0.46633	0.39351	2.61528	0.3604
0.52395	0.52382	4.22349	0.31205
0.39572	0.40747	4.8988	0.31412
0.26691	0.32494	4.28724	0.22466
0.40269	0.43305	1.82587	0.32485
0.30874	0.36351	3.20437	0.33405
0.33941	0.36083	2.94175	0.27407
0.27325	0.31752	3.52461	0.41559

## Sheet: Fig2E
Peak dF/F Neurons					dF/F AUC Neurons						Peak dF/F Astrocytes					dF/F AUC Astrocytes
Ctrl	Ctrl MRS2500	AstroP2Y1OE	AstroP2Y1OE MRS2500		Ctrl	Ctrl MRS2500	AstroP2Y1OE	AstroP2Y1OE MRS2500			Ctrl	Ctrl MRS2500	AstroP2Y1OE	AstroP2Y1OE MRS2500		Ctrl	Ctrl MRS2500	AstroP2Y1OE	AstroP2Y1OE MRS2500
0.41514	0.51777	0.51547	0.51889		2.30364	3.12066	3.59061	2.87582			0.38512	0.2822	2.82825	0.23097		1.76285	1.23664	20.5348	1.41242
0.32869	0.48428	0.67692	0.77261		1.86661	2.41506	4.78184	4.2573			0.21707	0.69624	2.01826	0.33796		0.83816	1.93373	13.828	2.24451
0.25658	0.37186	0.54051	0.71631		1.54744	2.03285	3.71906	3.90681			0.11285	0.19981	2.73863	0.43266		0.55844	1.14113	21.5948	2.31567
0.27131	0.36894	0.48434	0.56907		1.59451	2.01196	3.60848	3.71791			0.14979	0.14318	2.63099	0.37836		0.73334	1.25213	19.6854	2.2055
0.43403	0.38767	0.49632	0.55176		2.60008	2.68346	3.28178	3.45916			1.26353	0.3472	5.76561	2.61206		5.55003	2.36122	34.625	11.9425
0.39795	0.46525	0.51066	0.63118		2.77825	2.98609	3.76477	3.64278			0.36723	0.30709	5.94509	1.54847		2.39876	1.45443	35.256	8.60037
0.43318	0.4336	0.45336	0.47986		3.24238	3.23531	3.14037	2.83229			0.40164	0.68568	8.15902	1.75805		1.33006	2.25274	57.3796	7.32807
0.46326	0.49376	0.5075	0.56369		3.35133	3.45286	3.20262	3.20766			0.38725	0.29328	5.79024	1.5338		1.71235	1.87159	34.3113	8.90608
0.48289	0.51428	0.38619	0.40959		3.3591	3.46139	2.75618	2.82337			2.35302	1.0536	4.73706	0.16248		11.529	5.78645	36.0006	0.9546
0.50748	0.47879	0.38617	0.45167		3.55996	3.25811	2.8607	2.91374			2.4325	2.01365	2.53213	0.31239		14.3432	11.2266	14.1783	1.86381
0.29795	0.35175	0.58395	0.57088		2.0916	2.38955	4.01187	4.09204			1.91179	0.72493	3.67189	0.34922		9.95031	3.92478	23.1437	2.45686
0.30121	0.31407	0.46791	0.51008		1.95768	1.92265	3.11251	3.48654			1.26723	0.6138	2.14662	0.39951		5.72721	3.97813	11.1186	2.59916
0.40164	0.38619	0.33373	0.32721		2.99801	2.67616	1.8145	1.79733			0.21376	0.34842	0.88059	0.2826		1.01574	1.97753	3.8875	1.42902
0.65179	0.56854	0.16109	0.20659		4.73275	3.93232	0.51724	0.48638			0.22411	0.30598	1.10554	0.16191		1.27193	2.05855	4.38369	0.07161
0.38649	0.36826	0.27954	0.3051		2.80566	2.54888	1.43535	1.53525			0.34058	0.55135	1.7139	0.19866		1.95353	2.77899	8.61372	1.02766
0.42694	0.41127	0.18965	0.16189		2.90182	2.96787	1.13889	0.95383			0.15592	0.16176	0.72701	0.11649		0.64665	0.74705	4.13877	0.43133
0.34308	0.46178	0.90234	1.25863		2.08281	2.04298	4.90739	3.87839			0.42224	0.16625	0.18661	0.35364		2.25812	0.44305	1.10682	0.47063
0.36317	0.47966	0.77561	1.06483		2.33724	2.6544	4.19444	3.46116			1.50134	0.45957	0.0685	0.16444		6.20689	2.68733	0.18633	0.43329
0.44357	0.48614	0.85891	0.81453		2.54867	2.42962	6.78762	4.87222			1.4261	0.19836	0.28915	0.21198		7.04938	1.37927	1.87962	1.28144
0.34472	0.44562	0.58347	0.7949		2.35582	2.47581	4.42214	3.55472			0.59329	0.16517	0.12399	0.10419		3.62258	1.08708	1.05778	0.52761
0.24743	0.29256	0.4319	0.53816		1.46604	1.92913	1.45164	1.5872			0.13572	0.15987	1.49894	0.2914		0.75118	0.61529	8.04865	1.04444
0.43935	0.59929	0.5833	0.70847		2.31215	2.78371	2.13927	2.25764			0.25909	0.21696	2.51402	0.4373		0.71267	0.58921	12.6317	2.10363
0.26734	0.33235	0.69327	0.75245		1.44855	2.02038	1.97702	1.77198			0.14134	0.10282	2.87469	0.21823		0.71033	0.09744	12.7809	1.08163
0.39254	0.49309	0.49669	0.56306		2.67453	2.95952	1.61137	1.57384			0.15472	0.13488	6.53929	0.14861		0.49751	0.25397	22.5037	0.53668
0.27494	0.30937				1.01989	1.26238					0.34012	0.14787				0.20334	-0.000287647
0.17896	0.17754				0.32465	0.65502					0.2186	0.14202				1.34341	-0.09523
0.1679	0.20238				0.80109	1.01306					0.14586	0.15277				0.38342	0.24241
0.22976	0.37809				1.25527	1.25243					0.16581	0.26179				0.7018	1.40368
0.41632	0.18369				1.80166	0.67856					0.22185	0.24497				0.78447	1.47131
0.34837	0.17038				1.94282	0.76582					0.6368	0.29245				3.08703	1.21005
0.35572	0.18574				1.7918	0.53297					-0.14783	0.28709				0.09269	0.80532
0.27676	0.22218				1.75448	0.52381					0.22247	0.34554				0.99376	0.66193

## Sheet: Fig3C
Control	AstroP2Y1OE
0.05283	0.07396
0.06478	0.07848
0.06949	0.07222
0.07047	0.11383
0.08287	0.09529
0.04171	0.08086
0.05444	0.10495
0.05653	0.04987
0.04585	0.08798
0.06729	0.08026
0.06272	0.08105
0.07424	0.04997
0.04886	0.10723
0.04148	0.1533
0.04035	0.10343
0.06971	0.18579
0.05699	0.11161
0.04298	0.08428
0.05296	0.10431
0.05449	0.11561
0.05802	0.07607
0.06615	0.12518
0.03966	0.12712
0.04124	0.10992
0.03299	0.06898
0.05579	0.09581
0.05608	0.09124
0.10246	0.05417
0.16315	0.05465
0.13921	0.1094
0.02185
0.03594
0.0476
0.07108
0.04784
0.08215
0.05886
0.05672
0.06782
0.0811
0.09006

## Sheet: Fig3D
Control	AstroP2Y1OE
0.11054	0.09978
0.11824	0.13054
0.12257	0.10929
0.13824	0.20365
0.1538	0.17335
0.08214	0.14773
0.07868	0.19703
0.10379	0.09657
0.08183	0.18283
0.13973	0.16189
0.1228	0.16923
0.1203	0.08302
0.09191	0.20379
0.07353	0.22045
0.08522	0.14
0.14995	0.34033
0.12017	0.20878
0.07298	0.15172
0.0954	0.22244
0.11571	0.19293
0.10295	0.12201
0.0876	0.23796
0.07672	0.20663
0.06193	0.18713
0.06013	0.1441
0.09486	0.17781
0.08893	0.12331
0.19498	0.09619
0.27275	0.1018
0.20917	0.16317
0.03517
0.06718
0.08032
0.12796
0.08092
0.14599
0.08764
0.08675
0.12955
0.13345
0.1586

## Sheet: Fig4B
	FPKM
	Ctrl_1	Ctrl_2	Ctrl_3	AstroP2Y1OE_1	AstroP2Y1OE_2	AstroP2Y1OE_3
Aldh1l1	41.18	36.8	35.66	48.57	35.39	29.01
Kcnj10	35.64	30.96	29.28	22.87	22.57	26.53
Slc1a2	375.12	392.69	521.19	448.28	452.48	482.81
Gja1	3155.51	4199.63	3631.34	2890.6	2924.35	3972.62
Rbfox3	2.34	1.46	1.35	4.14	3.05	1.54
Nefl	0.92	0	1.49	1.47	2.37	0.04
Tubb3	6.98	0.33	3.25	6.74	10.59	5.21
Eno2	4.94	0.05	2.35	3.46	3.29	0.95
Mog	0	0	0	1.23	1.01	0
Sox10	1.47	0	1.9	1.82	0.79	0.23
Mobp	7.34	0	0	1.23	3.2	0
Gjc2	0	0	0	0.34	0	0.92
Cd68	16.46	0.04	4.38	3.85	11.65	5.05
Ptprc	2.06	0.02	2.54	1.24	0.45	0.2
Ccl3	5.57	0.06	18.89	4.18	5.34	11.17
Tnf	0	0	0.42	0.28	0	0
Esam	17.49	15.39	21.94	40.39	38.37	6.38
Icam2	4.34	16.77	19.85	21.93	44.29	5.82
Apold1	28.36	36.25	21.29	23.5	18.91	9.52
Nostrin	12.03	22.25	30.86	29.01	78.13	37.81

[truncated: 32 more sheets: Fig4C, Fig4F, Fig4G, Fig4H, Fig5B, Fig5C, Fig5D, Fig5F, Fig6A, Fig6B, Fig6C, Fig6D, Fig7, Suppl Fig1A, Suppl Fig2B, Suppl Fig2C, Suppl Fig2D, Suppl Fig2E, Suppl Fig2F-H, Suppl Fig2J, K …]
